# Supplementary material for: Identification of vaccine targets & design of vaccine against SARS-CoV-2 coronavirus using computational and deep learning-based approaches
Source: PeerJ. 2022 May 19;10:e13380. doi: 10.7717/peerj.13380 (PMC9124463; doi:10.7717/peerj.13380)
Supplement: Supplemental Information 2 [file peerj-10-13380-s002.xlsx]

## Sheet: MatrixOutput
Table S5. Estimates of Evolutionary Divergence between Sequences of surface glycoprotein (Spike protein) belonging to different variants of SARS-CoV-2
Variants Name	P-distance
QHD43416.1_surface_glycoprotein_Severe_acute_respiratory_syndrome_coronavirus_2
QVO78843.1_|AY.1_surface_glycoprotein_Severe_acute_respiratory_syndrome_coronavirus_2	0.00706991
QXO24302.1_|AY.2_surface_glycoprotein_Severe_acute_respiratory_syndrome_coronavirus_2	0.00628437	0.000785546
QYP53795.1_|AY.3_surface_glycoprotein_Severe_acute_respiratory_syndrome_coronavirus_2	0.00628437	0.00235664	0.00157109
QWE58030.1_|B.1.1.7_surface_glycoprotein_Severe_acute_respiratory_syndrome_coronavirus_2	0.00549882	0.0102121	0.00942655	0.00942655
QTA94382.1_|B.1.351_surface_glycoprotein_Severe_acute_respiratory_syndrome_coronavirus_2	0.00549882	0.00942655	0.00864101	0.0102121	0.00785546
QRI43207.1_|B.1.351.2_surface_glycoprotein_Severe_acute_respiratory_syndrome_coronavirus_2	0.00629921	0.0102362	0.00944882	0.0110236	0.00866142	0.000787402
QUI04178.1_|B.1.351.3_surface_glycoprotein_Severe_acute_respiratory_syndrome_coronavirus_2	0.00629921	0.0102362	0.00944882	0.0110236	0.00866142	0.000787402	0
QWE52264.1_|B.1.617.2_surface_glycoprotein_Severe_acute_respiratory_syndrome_coronavirus_2	0.00471328	0.00549882	0.00471328	0.00471328	0.00864101	0.00864101	0.00944882	0.00944882
QUD14568.1_|P.1_surface_glycoprotein_Severe_acute_respiratory_syndrome_coronavirus_2	0.00392773	0.00864101	0.00785546	0.00864101	0.00628437	0.00392773	0.00472441	0.00472441	0.00706991
QXO25198.1_|P.1.1_surface_glycoprotein_Severe_acute_respiratory_syndrome_coronavirus_2	0.00235664	0.00785546	0.00706991	0.00706991	0.00628437	0.00628437	0.00708661	0.00708661	0.00549882	0.00471328
QVM66720.1_|P.1.2_surface_glycoprotein_Severe_acute_respiratory_syndrome_coronavirus_2	0.00864101	0.0133543	0.0125687	0.0133543	0.0109976	0.00864101	0.00787402	0.00787402	0.0117832	0.00471328	0.00785546
QTI95854.1_|B.1.427_surface_glycoprotein_Severe_acute_respiratory_syndrome_coronavirus_2	0.000785546	0.00785546	0.00706991	0.00706991	0.00628437	0.00628437	0.00708661	0.00708661	0.00549882	0.00471328	0.00314218	0.00942655
QXY16763.1_|B.1.429_surface_glycoprotein_Severe_acute_respiratory_syndrome_coronavirus_2	0	0.00706991	0.00628437	0.00628437	0.00549882	0.00549882	0.00629921	0.00629921	0.00471328	0.00392773	0.00235664	0.00864101	0.000785546
QRN78311.1_|B.1.525_surface_glycoprotein_Severe_acute_respiratory_syndrome_coronavirus_2	0.00393391	0.00944138	0.0086546	0.0086546	0.00786782	0.00629426	0.00709779	0.00709779	0.00708104	0.00472069	0.00472069	0.00944138	0.00472069	0.00393391
QXX43745.1_|B.1.526_surface_glycoprotein_Severe_acute_respiratory_syndrome_coronavirus_2	0.00314218	0.00706991	0.00628437	0.00628437	0.00706991	0.00549882	0.00629921	0.00629921	0.00628437	0.00549882	0.00392773	0.0102121	0.00392773	0.00314218	0.00550747
QWA32991.1_|B.1.617.1_surface_glycoprotein_Severe_acute_respiratory_syndrome_coronavirus_2	0.00314218	0.00706991	0.00628437	0.00628437	0.00706991	0.00628437	0.00708661	0.00708661	0.00471328	0.00471328	0.00392773	0.00942655	0.00392773	0.00314218	0.00472069	0.00471328
QYV27943.1_|B.1.617.3_surface_glycoprotein_Severe_acute_respiratory_syndrome_coronavirus_2	0.00629426	0.00550747	0.00472069	0.00393391	0.00944138	0.00944138	0.0102524	0.0102524	0.00472069	0.00786782	0.00708104	0.0125885	0.00708104	0.00629426	0.00788022	0.00786782	0.00472069
QXY14044.1_|P.2_surface_glycoprotein_Severe_acute_respiratory_syndrome_coronavirus_2	0.00157109	0.00706991	0.00628437	0.00628437	0.00549882	0.00392773	0.00472441	0.00472441	0.00471328	0.00235664	0.00235664	0.00706991	0.00235664	0.00157109	0.00236035	0.00314218	0.00235664	0.00550747
The number of amino acid differences per site from between sequences are shown. This analysis involved 19 amino acid sequences. All ambiguous positions were removed for each sequence pair (pairwise deletion option). There were a total of 1273 positions in the final dataset. Evolutionary analyses were conducted in MEGA X [1]	Overall average: 0.0063
1. Kumar S., Stecher G., Li M., Knyaz C., and Tamura K. (2018). MEGA X: Molecular Evolutionary Genetics Analysis across computing platforms. Molecular Biology and Evolution 35:1547-1549.
