# Supplementary material for: Identification of vaccine targets & design of vaccine against SARS-CoV-2 coronavirus using computational and deep learning-based approaches
Source: PeerJ. 2022 May 19;10:e13380. doi: 10.7717/peerj.13380 (PMC9124463; doi:10.7717/peerj.13380)
Supplement: Supplemental Information 9 [file peerj-10-13380-s009.xlsx]

## Sheet: Tool-CTLpred
CTL epitopes obtained via CTLpred
Peptide Rank	Start Position	Sequence	Score(ANN/SVM)	Prediction	VaxiJen Score	Propabale Antigen/ Non-Antigen
442	385	TKLNDLCFT	0.74/-1.2190256	Epitope	2.9364	ANTIGEN
85	386	KLNDLCFTN	0.42/0.67438404	Epitope	2.9016	ANTIGEN
17	535	KNKCVNFNF	0.97/0.64771057	Epitope	2.4991	ANTIGEN
127	387	LNDLCFTNV	0.31/0.63039809	Epitope	2.0179	ANTIGEN
458	1162	PDVDLGDIS	0.75/-1.685451	Epitope	2.0111	ANTIGEN			CTL epitope used in vaccine construct	VaxiJen score
54	416	GKIADYNYK	0.99/0.27547906	Epitope	1.9241	ANTIGEN			KIADYNYKL	1.6639
396	580	QTLEILDIT	0.99/-1.0148329	Epitope	1.8904	ANTIGEN
111	15	CVNLTTRTQ	0.98/0.019925455	Epitope	1.8792	ANTIGEN
149	536	NKCVNFNFN	0.99/-0.11902214	Epitope	1.8627	ANTIGEN
160	409	QIAPGQTGK	0.00/0.83303707	Epitope	1.8297	ANTIGEN
116	538	CVNFNFNGL	0.00/0.9787292	Epitope	1.7985	ANTIGEN
337	904	YRFNGIGVT	0.85/-0.56977742	Epitope	1.7692	ANTIGEN
276	754	LQYGSFCTQ	0.73/-0.22195096	Epitope	1.7361	ANTIGEN
359	586	DITPCSFGG	0.97/-0.77631283	Epitope	1.7063	ANTIGEN
37	725	EILPVSMTK	0.85/0.5027134	Epitope	1.6842	ANTIGEN
191	417	KIADYNYKL	0.00/0.74005063	Epitope	1.6639	ANTIGEN
102	1163	DVDLGDISG	0.89/0.13059576	Epitope	1.6593	ANTIGEN
257	410	IAPGQTGKI	0.12/0.43746731	Epitope	1.6527	ANTIGEN
384	726	ILPVSMTKT	0.63/-0.5635257	Epitope	1.6225	ANTIGEN
16	612	YQDVNCTEV	0.69/0.97346489	Epitope	1.6172	ANTIGEN
335	1161	SPDVDLGDI	0.59/-0.2922528	Epitope	1.573	ANTIGEN
457	727	LPVSMTKTS	0.94/-1.8342409	Epitope	1.555	ANTIGEN
129	13	SQCVNLTTR	0.71/0.22569446	Epitope	1.5476	ANTIGEN
395	1159	HTSPDVDLG	0.57/-0.59425387	Epitope	1.5209	ANTIGEN
31	1060	VVFLHVTYV	0.59/0.77948535	Epitope	1.5122	ANTIGEN
415	539	VNFNFNGLT	0.85/-1.0241041	Epitope	1.5069	ANTIGEN
283	644	QTRAGCLIG	0.94/-0.44643291	Epitope	1.4934	ANTIGEN
222	389	DLCFTNVYA	0.06/0.59541601	Epitope	1.4817	ANTIGEN
78	382	VSPTKLNDL	0.82/0.30409279	Epitope	1.461	ANTIGEN
331	896	IPFAMQMAY	0.97/-0.66172733	Epitope	1.4278	ANTIGEN
173	379	CYGVSPTKL	0.00/0.79227611	Epitope	1.4263	ANTIGEN
167	378	KCYGVSPTK	0.99/-0.17129001	Epitope	1.4199	ANTIGEN
162	1208	QYIKWPWYI	/0.82786365	Epitope	1.4177	ANTIGEN
410	646	RAGCLIGAE	0.68/-0.80187557	Epitope	1.4165	ANTIGEN
137	413	GQTGKIADY	0.95/-0.036742046	Epitope	1.4019	ANTIGEN
439	414	QTGKIADYN	0.68/-1.1328443	Epitope	1.3878	ANTIGEN
66	1127	DVVIGIVNN	0.95/0.2685717	Epitope	1.386	ANTIGEN
202	227	VDLPIGINI	0.13/0.59776359	Epitope	1.3808	ANTIGEN
333	226	LVDLPIGIN	0.70/-0.39579694	Epitope	1.3714	ANTIGEN
40	502	GVGYQPYRV	0.86/0.48701691	Epitope	1.3587	ANTIGEN
397	730	SMTKTSVDC	0.93/-0.96031133	Epitope	1.3465	ANTIGEN
383	231	IGINITRFQ	0.87/-0.80177053	Epitope	1.3386	ANTIGEN
96	1062	FLHVTYVPA	0.95/0.094842726	Epitope	1.3346	ANTIGEN
158	533	LVKNKCVNF	0.00/0.85001899	Epitope	1.3263	ANTIGEN
464	613	QDVNCTEVP	0.59/-1.7564873	Epitope	1.3209	ANTIGEN
90	1164	VDLGDISGI	0.95/0.12980383	Epitope	1.3158	ANTIGEN
64	903	AYRFNGIGV	0.19/1.0390298	Epitope	1.2995	ANTIGEN
185	755	QYGSFCTQL	0.02/0.73586609	Epitope	1.2906	ANTIGEN
48	797	FGGFNFSQI	0.45/0.83156397	Epitope	1.273	ANTIGEN
440	578	DPQTLEILD	0.56/-1.0158216	Epitope	1.2645	ANTIGEN
418	19	TTRTQLPPA	0.56/-0.75895321	Epitope	1.254	ANTIGEN
154	614	DVNCTEVPV	0.00/0.86213247	Epitope	1.2391	ANTIGEN
5	292	ALDPLSETK	0.92/1.0117189	Epitope	1.2241	ANTIGEN
433	375	STFKCYGVS	0.87/-1.2291059	Epitope	1.2176	ANTIGEN
302	645	TRAGCLIGA	0.01/0.4360915	Epitope	1.2081	ANTIGEN
443	541	FNFNGLTGT	0.59/-1.0862641	Epitope	1.2014	ANTIGEN
135	509	RVVVLSFEL	0.54/0.37790287	Epitope	1.1918	ANTIGEN
76	584	ILDITPCSF	0.82/0.31041717	Epitope	1.1835	ANTIGEN
345	796	DFGGFNFSQ	0.68/-0.41568299	Epitope	1.1378	ANTIGEN
119	494	SYGFQPTNG	0.98/-0.022026824	Epitope	1.1187	ANTIGEN
86	327	VRFPNITNL	0.04/1.0522648	Epitope	1.1141	ANTIGEN
290	1224	LIAIVMVTI	/0.47352128	Epitope	1.1121	ANTIGEN
434	438	SNNLDSKVG	0.74/-1.1128457	Epitope	1.1048	ANTIGEN
171	568	DIADTTDAV	0.01/0.79165536	Epitope	1.0904	ANTIGEN
238	1165	DLGDISGIN	0.84/-0.23244334	Epitope	1.0722	ANTIGEN
206	894	LQIPFAMQM	0.74/-0.037819834	Epitope	1.068	ANTIGEN
9	1125	NCDVVIGIV	0.93/0.83215588	Epitope	1.0608	ANTIGEN
427	545	GLTGTGVLT	0.68/-0.97105971	Epitope	1.0556	ANTIGEN
189	206	KHTPINLVR	0.94/-0.18910122	Epitope	1.0552	ANTIGEN
6	204	YSKHTPINL	0.47/1.4169218	Epitope	1.0547	ANTIGEN
391	225	PLVDLPIGI	0.54/-0.52759395	Epitope	1.0525	ANTIGEN
368	893	ALQIPFAMQ	0.65/-0.5129913	Epitope	1.0445	ANTIGEN
301	1214	WYIWLGFIA	/0.44831422	Epitope	1.0356	ANTIGEN
146	554	ESNKKFLPF	0.99/-0.11633723	Epitope	1.0278	ANTIGEN
299	898	FAMQMAYRF	0.59/-0.13988547	Epitope	1.0278	ANTIGEN
376	713	AIPTNFTIS	0.81/-0.71497488	Epitope	1.0242	ANTIGEN
342	693	IAYTMSLGA	0.82/-0.54699421	Epitope	1.0212	ANTIGEN
358	598	ITPGTNTSN	0.93/-0.73041048	Epitope	1.0158	ANTIGEN
140	295	PLSETKCTL	0.88/0.023422332	Epitope	1.0147	ANTIGEN
365	113	KTQSLLIVN	0.53/-0.38088275	Epitope	1.0113	ANTIGEN
429	108	TTLDSKTQS	0.55/-0.8761585	Epitope	1.0106	ANTIGEN
341	70	VSGTNGTKR	0.63/-0.35311067	Epitope	0.9855	ANTIGEN
399	245	HRSYLTPGD	0.94/-0.97707267	Epitope	0.9777	ANTIGEN
340	695	YTMSLGAEN	0.98/-0.70186504	Epitope	0.9735	ANTIGEN
330	768	TGIAVEQDK	0.55/-0.24021556	Epitope	0.9677	ANTIGEN
216	1209	YIKWPWYIW	/0.68245283	Epitope	0.9673	ANTIGEN
88	458	KSNLKPFER	0.01/1.0757571	Epitope	0.949	ANTIGEN
141	139	PFLGVYYHK	0.56/0.3361685	Epitope	0.9406	ANTIGEN
58	318	FRVQPTESI	1.00/0.24226172	Epitope	0.9396	ANTIGEN
91	757	GSFCTQLNR	0.83/0.23591759	Epitope	0.9306	ANTIGEN
32	333	TNLCPFGEV	0.87/0.49897438	Epitope	0.9288	ANTIGEN
450	650	LIGAEHVNN	0.63/-1.1938114	Epitope	0.9246	ANTIGEN
233	1210	IKWPWYIWL	/0.63616187	Epitope	0.9231	ANTIGEN
298	655	HVNNSYECD	0.98/-0.52703499	Epitope	0.9211	ANTIGEN
421	938	LSSTASALG	0.83/-1.0760172	Epitope	0.9155	ANTIGEN
407	756	YGSFCTQLN	0.87/-0.97427523	Epitope	0.9142	ANTIGEN
218	1204	GKYEQYIKW	/0.6658816	Epitope	0.9141	ANTIGEN
71	460	NLKPFERDI	0.41/0.75730112	Epitope	0.9116	ANTIGEN
324	214	RDLPQGFSA	0.84/-0.5154096	Epitope	0.8947	ANTIGEN
280	1195	ESLIDLQEL	/0.50136368	Epitope	0.893	ANTIGEN
208	664	IPIGAGICA	0.78/-0.081495116	Epitope	0.8901	ANTIGEN
265	112	SKTQSLLIV	0.65/-0.11336405	Epitope	0.8805	ANTIGEN
212	550	GVLTESNKK	0.67/0.022718272	Epitope	0.8797	ANTIGEN
311	704	SVAYSNNSI	0.03/0.37331941	Epitope	0.8783	ANTIGEN
118	487	NCYFPLQSY	0.74/0.22240704	Epitope	0.8743	ANTIGEN
134	1067	YVPAQEKNF	0.94/-0.021668534	Epitope	0.8731	ANTIGEN
192	697	MSLGAENSV	0.91/-0.17159345	Epitope	0.873	ANTIGEN
57	298	ETKCTLKSF	0.90/0.34635795	Epitope	0.872	ANTIGEN
310	2	FVFLVLLPL	0.00/0.40759495	Epitope	0.8601	ANTIGEN
101	529	KSTNLVKNK	0.99/0.032044011	Epitope	0.8596	ANTIGEN
422	440	NLDSKVGGN	0.96/-1.2071085	Epitope	0.8595	ANTIGEN
177	965	QLSSNFGAI	0.56/0.21791063	Epitope	0.8501	ANTIGEN
390	1158	NHTSPDVDL	0.86/-0.84283319	Epitope	0.8446	ANTIGEN
357	1023	NLAATKMSE	0.53/-0.31242396	Epitope	0.8443	ANTIGEN
266	1173	NASVVNIQK	0.04/0.48923419	Epitope	0.8372	ANTIGEN
21	706	AYSNNSIAI	0.71/0.83826283	Epitope	0.8274	ANTIGEN
11	846	ARDLICAQK	0.82/0.93408287	Epitope	0.8157	ANTIGEN
50	59	FSNVTWFHA	0.53/0.74877447	Epitope	0.8156	ANTIGEN
370	1017	EIRASANLA	0.83/-0.69786445	Epitope	0.8135	ANTIGEN
309	182	KQGNFKNLR	0.03/0.38099958	Epitope	0.809	ANTIGEN
372	110	LDSKTQSLL	0.77/-0.64316734	Epitope	0.8027	ANTIGEN
99	798	GGFNFSQIL	0.82/0.21884931	Epitope	0.7967	ANTIGEN
430	492	LQSYGFQPT	0.95/-1.2840322	Epitope	0.7917	ANTIGEN
163	313	YQTSNFRVQ	0.99/-0.16260307	Epitope	0.7821	ANTIGEN
451	216	LPQGFSALE	0.58/-1.1812157	Epitope	0.7784	ANTIGEN
297	1129	VIGIVNNTV	0.00/0.45624515	Epitope	0.7774	ANTIGEN
452	244	LHRSYLTPG	0.68/-1.3189648	Epitope	0.7761	ANTIGEN
60	892	AALQIPFAM	0.30/0.936978	Epitope	0.7747	ANTIGEN
73	1124	GNCDVVIGI	0.04/1.1035891	Epitope	0.7742	ANTIGEN
312	937	SLSSTASAL	0.00/0.40309069	Epitope	0.7716	ANTIGEN
75	504	GYQPYRVVV	0.23/0.90122156	Epitope	0.7634	ANTIGEN
244	626	ADQLTPTWR	0.93/-0.33882418	Epitope	0.7602	ANTIGEN
431	7	LLPLVSSQC	0.91/-1.2472776	Epitope	0.7587	ANTIGEN
51	399	SFVIRGDEV	0.97/0.30742774	Epitope	0.7549	ANTIGEN
198	1226	AIVMVTIML	/0.73431223	Epitope	0.7545	ANTIGEN
352	611	LYQDVNCTE	0.98/-0.74591186	Epitope	0.7507	ANTIGEN
227	627	DQLTPTWRV	0.00/0.6487372	Epitope	0.7445	ANTIGEN
332	352	AWNRKRISN	0.63/-0.32440239	Epitope	0.7421	ANTIGEN
304	1102	WFVTQRNFY	0.01/0.43437486	Epitope	0.7376	ANTIGEN
219	734	TSVDCTMYI	0.07/0.59295884	Epitope	0.7328	ANTIGEN
373	247	SYLTPGDSS	0.95/-0.82460435	Epitope	0.7324	ANTIGEN
200	264	AYYVGYLQP	0.95/-0.21896143	Epitope	0.7285	ANTIGEN
44	433	VIAWNSNNL	0.82/0.4956948	Epitope	0.7216	ANTIGEN
114	89	GVYFASTEK	0.00/0.98684427	Epitope	0.7112	ANTIGEN
172	1016	AEIRASANL	0.78/0.017047345	Epitope	0.7082	ANTIGEN
264	1175	SVVNIQKEI	0.92/-0.37518574	Epitope	0.7057	ANTIGEN
236	712	IAIPTNFTI	0.01/0.6169805	Epitope	0.7052	ANTIGEN
120	138	DPFLGVYYH	0.41/0.54564184	Epitope	0.7042	ANTIGEN
234	907	NGIGVTQNV	0.03/0.60456213	Epitope	0.7038	ANTIGEN
150	576	VRDPQTLEI	0.06/0.81001705	Epitope	0.7025	ANTIGEN
38	810	SKPSKRSFI	0.98/0.37244882	Epitope	0.691	ANTIGEN
65	1171	GINASVVNI	0.00/1.2240296	Epitope	0.6867	ANTIGEN
354	66	HAIHVSGTN	0.93/-0.70085024	Epitope	0.6831	ANTIGEN
1	1192	NLNESLIDL	0.92/1.5879094	Epitope	0.6827	ANTIGEN
161	901	QMAYRFNGI	0.13/0.69832921	Epitope	0.6803	ANTIGEN
7	820	DLLFNKVTL	0.73/1.1189541	Epitope	0.68	ANTIGEN
195	23	QLPPAYTNS	0.91/-0.1743011	Epitope	0.6729	ANTIGEN
81	122	NATNVVIKV	0.69/0.41830926	Epitope	0.6726	ANTIGEN
347	909	IGVTQNVLY	0.93/-0.67251748	Epitope	0.6715	ANTIGEN
394	566	GRDIADTTD	0.68/-0.70104485	Epitope	0.668	ANTIGEN
435	858	LTVLPPLLT	0.61/-0.98417306	Epitope	0.6677	ANTIGEN
408	665	PIGAGICAS	0.85/-0.95602426	Epitope	0.6621	ANTIGEN
278	50	STQDLFLPF	0.96/-0.45381589	Epitope	0.6619	ANTIGEN
215	288	AVDCALDPL	0.53/0.15420622	Epitope	0.6604	ANTIGEN
389	5	LVLLPLVSS	0.97/-0.947971	Epitope	0.6523	ANTIGEN
371	1112	PQIITTDNT	0.93/-0.79950416	Epitope	0.6522	ANTIGEN
405	6	VLLPLVSSQ	0.69/-0.76803716	Epitope	0.6424	ANTIGEN
398	547	TGTGVLTES	0.63/-0.66250487	Epitope	0.6422	ANTIGEN
251	997	ITGRLQSLQ	0.82/-0.24138811	Epitope	0.6388	ANTIGEN
214	660	YECDIPIGA	0.07/0.62181879	Epitope	0.6385	ANTIGEN
112	609	AVLYQDVNC	0.96/0.038606135	Epitope	0.6344	ANTIGEN
223	501	NGVGYQPYR	0.63/0.025251303	Epitope	0.632	ANTIGEN
89	258	WTAGAAAYY	0.54/0.5440791	Epitope	0.6306	ANTIGEN
45	456	FRKSNLKPF	0.96/0.34990342	Epitope	0.628	ANTIGEN
449	632	TWRVYSTGS	0.97/-1.5043721	Epitope	0.6258	ANTIGEN
230	32	FTRGVYYPD	0.91/-0.26674456	Epitope	0.6229	ANTIGEN
128	268	GYLQPRTFL	0.25/0.68904137	Epitope	0.6082	ANTIGEN
438	544	NGLTGTGVL	0.80/-1.2226609	Epitope	0.6076	ANTIGEN
255	1044	GKGYHLMSF	0.80/-0.23905486	Epitope	0.6057	ANTIGEN
205	592	FGGVSVITP	0.97/-0.25743026	Epitope	0.6041	ANTIGEN
87	444	KVGGNYNYL	0.01/1.0792264	Epitope	0.5994	ANTIGEN
43	319	RVQPTESIV	0.38/0.94410253	Epitope	0.599	ANTIGEN
239	505	YQPYRVVVL	0.01/0.5965429	Epitope	0.5964	ANTIGEN
294	986	KVEAEVQID	0.99/-0.52449453	Epitope	0.5928	ANTIGEN
456	1138	YDPLQPELD	0.96/-1.7567044	Epitope	0.5835	ANTIGEN
381	291	CALDPLSET	0.56/-0.48548595	Epitope	0.5823	ANTIGEN
170	348	ASVYAWNRK	0.41/0.4028606	Epitope	0.5788	ANTIGEN
56	827	TLADAGFIK	0.26/0.99225063	Epitope	0.5781	ANTIGEN
313	260	AGAAAYYVG	0.91/-0.51126797	Epitope	0.5762	ANTIGEN
117	93	ASTEKSNII	0.49/0.48581774	Epitope	0.5761	ANTIGEN
243	149	NKSWMESEF	0.77/-0.1756724	Epitope	0.5725	ANTIGEN
339	190	REFVFKNID	0.72/-0.44130943	Epitope	0.5685	ANTIGEN
221	46	SVLHSTQDL	0.59/0.070628293	Epitope	0.5654	ANTIGEN
164	1123	SGNCDVVIG	0.87/-0.044511101	Epitope	0.5637	ANTIGEN
287	215	DLPQGFSAL	0.00/0.47967982	Epitope	0.5622	ANTIGEN
133	342	FNATRFASV	0.18/0.74271004	Epitope	0.5609	ANTIGEN
178	84	LPFNDGVYF	0.80/-0.022575978	Epitope	0.5593	ANTIGEN
426	873	YTSALLAGT	0.79/-1.0772384	Epitope	0.5487	ANTIGEN
329	484	EGFNCYFPL	0.68/-0.36825199	Epitope	0.5453	ANTIGEN
55	62	VTWFHAIHV	0.41/0.85297789	Epitope	0.5426	ANTIGEN
275	551	VLTESNKKF	0.91/-0.40127646	Epitope	0.5392	ANTIGEN
306	63	TWFHAIHVS	0.93/-0.51246264	Epitope	0.5374	ANTIGEN
151	940	STASALGKL	0.98/-0.11279199	Epitope	0.5357	ANTIGEN
68	764	NRALTGIAV	0.34/0.86148546	Epitope	0.5302	ANTIGEN
121	1181	KEIDRLNEV	0.00/0.95542235	Epitope	0.53	ANTIGEN
326	913	QNVLYENQK	0.52/-0.20458317	Epitope	0.5285	ANTIGEN
113	285	ITDAVDCAL	0.75/0.23848008	Epitope	0.526	ANTIGEN
49	280	NENGTITDA	0.99/0.2889406	Epitope	0.5257	ANTIGEN
270	691	SIIAYTMSL	0.08/0.4387551	Epitope	0.5234	ANTIGEN
323	263	AAYYVGYLQ	0.90/-0.5712202	Epitope	0.5177	ANTIGEN
428	952	VNQNAQALN	0.87/-1.1959752	Epitope	0.5164	ANTIGEN
80	759	FCTQLNRAL	0.85/0.26316347	Epitope	0.5159	ANTIGEN
336	81	NPVLPFNDG	0.63/-0.348098	Epitope	0.5086	ANTIGEN
179	353	WNRKRISNC	0.62/0.14927305	Epitope	0.5059	ANTIGEN
27	350	VYAWNRKRI	0.93/0.49736819	Epitope	0.5003	ANTIGEN
325	473	YQAGSTPCN	0.95/-0.63128422	Epitope	0.4992	ANTIGEN
308	239	QTLLALHRS	0.89/-0.47398884	Epitope	0.499	ANTIGEN
385	633	WRVYSTGSN	0.80/-0.74120623	Epitope	0.4976	ANTIGEN
253	1169	ISGINASVV	0.00/0.56782952	Epitope	0.4934	ANTIGEN
268	60	SNVTWFHAI	0.00/0.52175752	Epitope	0.4892	ANTIGEN
14	115	QSLLIVNNA	0.95/0.76004022	Epitope	0.4826	ANTIGEN
411	770	IAVEQDKNT	0.94/-1.0740015	Epitope	0.4823	ANTIGEN
152	559	FLPFQQFGR	0.80/0.066311857	Epitope	0.4802	ANTIGEN
328	950	DVVNQNAQA	0.68/-0.36599599	Epitope	0.4763	ANTIGEN
123	951	VVNQNAQAL	0.16/0.78381232	Epitope	0.4749	ANTIGEN
261	1221	IAGLIAIVM	/0.5530776	Epitope	0.4716	ANTIGEN
124	135	FCNDPFLGV	0.00/0.94369976	Epitope	0.4693	ANTIGEN
432	224	EPLVDLPIG	0.88/-1.2198089	Epitope	0.4666	ANTIGEN
126	153	MESEFRVYS	0.90/0.042492164	Epitope	0.4652	ANTIGEN
258	3	VFLVLLPLV	0.95/-0.39272787	Epitope	0.4651	ANTIGEN
262	83	VLPFNDGVY	0.90/-0.34931234	Epitope	0.4642	ANTIGEN
201	630	TPTWRVYST	0.64/0.090783366	Epitope	0.4605	ANTIGEN
285	701	AENSVAYSN	0.06/0.42092325	Epitope	0.4563	ANTIGEN
225	269	YLQPRTFLL	0.01/0.64342282	Epitope	0.4532	ANTIGEN
197	1137	VYDPLQPEL	0.14/0.59484561	Epitope	0.4525	ANTIGEN
166	1115	ITTDNTFVS	0.79/0.031855701	Epitope	0.4511	ANTIGEN
463	945	LGKLQDVVN	0.60/-1.7300742	Epitope	0.4464	ANTIGEN
115	55	FLPFFSNVT	0.72/0.26607576	Epitope	0.44	ANTIGEN
320	854	KFNGLTVLP	0.53/-0.18989855	Epitope	0.439	ANTIGEN
186	1041	DFCGKGYHL	0.02/0.73481455	Epitope	0.4337	ANTIGEN
97	781	VFAQVKQIY	0.71/0.33134329	Epitope	0.4311	ANTIGEN
319	1167	GDISGINAS	0.90/-0.55720895	Epitope	0.4307	ANTIGEN
248	136	CNDPFLGVY	0.00/0.58175107	Epitope	0.4295	ANTIGEN
417	4	FLVLLPLVS	0.69/-0.88344636	Epitope	0.4266	ANTIGEN
29	233	INITRFQTL	0.88/0.51843698	Epitope	0.3934	NON-ANTIGEN
386	276	LLKYNENGT	0.98/-0.9406483	Epitope	0.3919	NON-ANTIGEN
122	208	TPINLVRDL	0.01/0.93604158	Epitope	0.3862	NON-ANTIGEN
131	198	DGYFKIYSK	0.75/0.17701473	Epitope	0.3822	NON-ANTIGEN
444	1069	PAQEKNFTT	0.57/-1.0798732	Epitope	0.382	NON-ANTIGEN
387	657	NNSYECDIP	0.99/-0.962859	Epitope	0.3819	NON-ANTIGEN
406	750	SNLLLQYGS	0.51/-0.61301734	Epitope	0.3776	NON-ANTIGEN
165	912	TQNVLYENQ	0.95/-0.12643186	Epitope	0.3775	NON-ANTIGEN
79	121	NNATNVVIK	0.71/0.41011789	Epitope	0.3765	NON-ANTIGEN
344	1075	FTTAPAICH	0.92/-0.65180223	Epitope	0.3761	NON-ANTIGEN
110	1190	AKNLNESLI	0.04/0.96099358	Epitope	0.3737	NON-ANTIGEN
377	885	GWTFGAGAA	0.58/-0.48541337	Epitope	0.3726	NON-ANTIGEN
446	932	GKIQDSLSS	0.91/-1.4344021	Epitope	0.3702	NON-ANTIGEN
295	85	PFNDGVYFA	0.02/0.44528067	Epitope	0.3651	NON-ANTIGEN
374	48	LHSTQDLFL	0.80/-0.70004985	Epitope	0.3504	NON-ANTIGEN
412	981	LSRLDKVEA	0.60/-0.74646517	Epitope	0.3462	NON-ANTIGEN
361	930	AIGKIQDSL	0.58/-0.3943784	Epitope	0.3428	NON-ANTIGEN
2	236	TRFQTLLAL	0.99/1.4877641	Epitope	0.3406	NON-ANTIGEN
447	282	NGTITDAVD	0.81/-1.3404228	Epitope	0.3386	NON-ANTIGEN
132	847	RDLICAQKF	0.93/-0.0040749685	Epitope	0.3381	NON-ANTIGEN
284	748	ECSNLLLQY	0.86/-0.36907603	Epitope	0.3331	NON-ANTIGEN
296	1106	QRNFYEPQI	0.00/0.46521579	Epitope	0.3296	NON-ANTIGEN
83	954	QNAQALNTL	0.70/0.40665469	Epitope	0.3288	NON-ANTIGEN
42	880	GTITSGWTF	0.75/0.57483752	Epitope	0.3272	NON-ANTIGEN
204	1056	APHGVVFLH	0.14/0.57504297	Epitope	0.3255	NON-ANTIGEN
455	963	VKQLSSNFG	0.76/-1.4346284	Epitope	0.3182	NON-ANTIGEN
220	312	IYQTSNFRV	0.27/0.39102148	Epitope	0.3109	NON-ANTIGEN
226	354	NRKRISNCV	0.01/0.63952346	Epitope	0.3087	NON-ANTIGEN
125	252	GDSSSGWTA	0.79/0.15356838	Epitope	0.3077	NON-ANTIGEN
461	491	PLQSYGFQP	0.55/-1.5478997	Epitope	0.3077	NON-ANTIGEN
303	88	DGVYFASTE	0.88/-0.43436613	Epitope	0.3061	NON-ANTIGEN
375	1117	TDNTFVSGN	0.55/-0.45005215	Epitope	0.2933	NON-ANTIGEN
349	673	SYQTQTNSP	0.99/-0.7400553	Epitope	0.2919	NON-ANTIGEN
250	686	SVASQSIIA	0.12/0.45958209	Epitope	0.2882	NON-ANTIGEN
176	77	KRFDNPVLP	0.72/0.060755904	Epitope	0.2834	NON-ANTIGEN
93	396	YADSFVIRG	0.00/1.0606061	Epitope	0.2816	NON-ANTIGEN
300	783	AQVKQIYKT	1.00/-0.55131466	Epitope	0.2758	NON-ANTIGEN
364	597	VITPGTNTS	0.75/-0.5957304	Epitope	0.2753	NON-ANTIGEN
63	1010	QQLIRAAEI	0.91/0.3197616	Epitope	0.2742	NON-ANTIGEN
12	618	TEVPVAIHA	0.98/0.76924266	Epitope	0.2687	NON-ANTIGEN
454	309	EKGIYQTSN	0.66/-1.3328727	Epitope	0.2672	NON-ANTIGEN
315	1219	GFIAGLIAI	/0.38830748	Epitope	0.264	NON-ANTIGEN
36	634	RVYSTGSNV	0.61/0.74770151	Epitope	0.2636	NON-ANTIGEN
240	688	ASQSIIAYT	0.99/-0.3882286	Epitope	0.2625	NON-ANTIGEN
199	169	EYVSQPFLM	0.00/0.7324723	Epitope	0.2605	NON-ANTIGEN
437	931	IGKIQDSLS	0.54/-0.93081472	Epitope	0.2601	NON-ANTIGEN
321	776	KNTQEVFAQ	0.92/-0.58719275	Epitope	0.2559	NON-ANTIGEN
53	780	EVFAQVKQI	0.79/0.4771388	Epitope	0.2447	NON-ANTIGEN
210	253	DSSSGWTAG	0.72/-0.023444227	Epitope	0.2444	NON-ANTIGEN
107	102	RGWIFGTTL	0.80/0.21354425	Epitope	0.2419	NON-ANTIGEN
263	1133	VNNTVYDPL	0.91/-0.36386937	Epitope	0.2397	NON-ANTIGEN
436	173	QPFLMDLEG	0.65/-1.0346008	Epitope	0.23	NON-ANTIGEN
70	1054	QSAPHGVVF	0.44/0.73864024	Epitope	0.2234	NON-ANTIGEN
272	916	LYENQKLIA	0.98/-0.46793709	Epitope	0.2204	NON-ANTIGEN
28	171	VSQPFLMDL	0.64/0.78489273	Epitope	0.2178	NON-ANTIGEN
348	146	HKNNKSWME	0.98/-0.72398028	Epitope	0.2171	NON-ANTIGEN
402	863	PLLTDEMIA	0.88/-0.93527199	Epitope	0.2127	NON-ANTIGEN
62	516	ELLHAPATV	0.39/0.84172953	Epitope	0.2109	NON-ANTIGEN
346	340	EVFNATRFA	0.75/-0.49056096	Epitope	0.2087	NON-ANTIGEN
378	621	PVAIHADQL	0.68/-0.59137254	Epitope	0.2064	NON-ANTIGEN
155	238	FQTLLALHR	0.85/0.0028903032	Epitope	0.2055	NON-ANTIGEN
445	1186	LNEVAKNLN	0.99/-1.5031759	Epitope	0.2022	NON-ANTIGEN
245	334	NLCPFGEVF	0.00/0.58858915	Epitope	0.1999	NON-ANTIGEN
175	777	NTQEVFAQV	0.10/0.68271776	Epitope	0.197	NON-ANTIGEN
353	571	DTTDAVRDP	0.68/-0.44612401	Epitope	0.194	NON-ANTIGEN
409	49	HSTQDLFLP	0.91/-1.0195034	Epitope	0.1904	NON-ANTIGEN
24	1185	RLNEVAKNL	0.23/1.2586948	Epitope	0.182	NON-ANTIGEN
414	80	DNPVLPFND	0.77/-0.93836403	Epitope	0.1802	NON-ANTIGEN
286	710	NSIAIPTNF	0.00/0.48057058	Epitope	0.1744	NON-ANTIGEN
30	119	IVNNATNVV	0.62/0.75028555	Epitope	0.1659	NON-ANTIGEN
291	1081	ICHDGKAHF	0.00/0.47336462	Epitope	0.1567	NON-ANTIGEN
139	530	STNLVKNKC	0.77/0.13357426	Epitope	0.1548	NON-ANTIGEN
249	221	SALEPLVDL	0.10/0.47975488	Epitope	0.1494	NON-ANTIGEN
13	852	AQKFNGLTV	0.98/0.73319244	Epitope	0.1405	NON-ANTIGEN
194	782	FAQVKQIYK	0.22/0.51645801	Epitope	0.1399	NON-ANTIGEN
424	1047	YHLMSFPQS	0.97/-1.2266547	Epitope	0.1372	NON-ANTIGEN
182	687	VASQSIIAY	0.52/0.24420376	Epitope	0.1366	NON-ANTIGEN
351	835	KQYGDCLGD	0.98/-0.7445586	Epitope	0.1366	NON-ANTIGEN
148	525	CGPKKSTNL	0.81/0.06208729	Epitope	0.1363	NON-ANTIGEN
273	250	TPGDSSSGW	0.72/-0.20818618	Epitope	0.133	NON-ANTIGEN
318	596	SVITPGTNT	0.58/-0.22309952	Epitope	0.1305	NON-ANTIGEN
277	708	SNNSIAIPT	0.97/-0.46238529	Epitope	0.128	NON-ANTIGEN
393	1025	AATKMSECV	0.70/-0.70789169	Epitope	0.1278	NON-ANTIGEN
281	75	GTKRFDNPV	0.02/0.48077201	Epitope	0.1269	NON-ANTIGEN
356	212	LVRDLPQGF	0.90/-0.68007362	Epitope	0.1234	NON-ANTIGEN
231	370	NSASFSTFK	0.01/0.63262149	Epitope	0.1232	NON-ANTIGEN
355	362	VADYSVLYN	0.67/-0.44691471	Epitope	0.1213	NON-ANTIGEN
193	447	GNYNYLYRL	0.01/0.72750718	Epitope	0.117	NON-ANTIGEN
136	869	MIAQYTSAL	0.41/0.50570354	Epitope	0.1114	NON-ANTIGEN
338	763	LNRALTGIA	0.95/-0.67111733	Epitope	0.1108	NON-ANTIGEN
369	64	WFHAIHVSG	0.57/-0.43580992	Epitope	0.1089	NON-ANTIGEN
241	1183	IDRLNEVAK	0.01/0.59035876	Epitope	0.1081	NON-ANTIGEN
334	517	LLHAPATVC	0.85/-0.54749701	Epitope	0.105	NON-ANTIGEN
4	679	NSPRRARSV	0.87/1.0916413	Epitope	0.1034	NON-ANTIGEN
130	255	SSGWTAGAA	0.82/0.10844838	Epitope	0.09	NON-ANTIGEN
69	1026	ATKMSECVL	0.97/0.2116657	Epitope	0.0899	NON-ANTIGEN
92	1095	FVSNGTHWF	0.61/0.45070133	Epitope	0.0807	NON-ANTIGEN
144	1076	TTAPAICHD	0.46/0.41720267	Epitope	0.0772	NON-ANTIGEN
3	983	RLDKVEAEV	0.71/1.6892505	Epitope	0.0765	NON-ANTIGEN
77	1099	GTHWFVTQR	0.27/0.85459551	Epitope	0.0723	NON-ANTIGEN
228	446	GGNYNYLYR	0.00/0.64830171	Epitope	0.0647	NON-ANTIGEN
362	430	TGCVIAWNS	0.76/-0.5860783	Epitope	0.0645	NON-ANTIGEN
242	1122	VSGNCDVVI	0.68/-0.07996517	Epitope	0.0579	NON-ANTIGEN
74	1055	SAPHGVVFL	0.35/0.78352262	Epitope	0.0569	NON-ANTIGEN
254	186	FKNLREFVF	0.19/0.37421466	Epitope	0.0523	NON-ANTIGEN
8	972	AISSVLNDI	0.99/0.84037452	Epitope	0.0479	NON-ANTIGEN
366	955	NAQALNTLV	0.73/-0.58185384	Epitope	0.0423	NON-ANTIGEN
46	836	QYGDCLGDI	0.68/0.61787268	Epitope	0.041	NON-ANTIGEN
20	735	SVDCTMYIC	0.99/0.56080212	Epitope	0.0408	NON-ANTIGEN
174	270	LQPRTFLLK	0.00/0.78938338	Epitope	0.0371	NON-ANTIGEN
142	155	SEFRVYSSA	0.44/0.44339405	Epitope	0.0315	NON-ANTIGEN
416	52	QDLFLPFFS	0.69/-0.88010274	Epitope	0.0304	NON-ANTIGEN
420	471	EIYQAGSTP	0.56/-0.80393159	Epitope	0.0298	NON-ANTIGEN
322	917	YENQKLIAN	0.54/-0.20739899	Epitope	0.0293	NON-ANTIGEN
423	789	YKTPPIKDF	0.51/-0.76410238	Epitope	0.0287	NON-ANTIGEN
400	391	CFTNVYADS	0.61/-0.64858188	Epitope	0.028	NON-ANTIGEN
168	532	NLVKNKCVN	0.85/-0.03143559	Epitope	0.0146	NON-ANTIGEN
153	400	FVIRGDEVR	0.89/-0.02750081	Epitope	0.0083	NON-ANTIGEN
413	132	EFQFCNDPF	0.51/-0.67539709	Epitope	0.0062	NON-ANTIGEN
159	1118	DNTFVSGNC	0.95/-0.1022437	Epitope	-0.0078	NON-ANTIGEN
105	923	IANQFNSAI	0.93/0.085106375	Epitope	-0.01	NON-ANTIGEN
350	337	PFGEVFNAT	0.63/-0.38873589	Epitope	-0.0193	NON-ANTIGEN
84	926	QFNSAIGKI	0.58/0.5145498	Epitope	-0.0231	NON-ANTIGEN
143	987	VEAEVQIDR	0.34/0.53761645	Epitope	-0.0275	NON-ANTIGEN
404	498	QPTNGVGYQ	0.60/-0.66984026	Epitope	-0.0284	NON-ANTIGEN
98	361	CVADYSVLY	0.83/0.20890758	Epitope	-0.0293	NON-ANTIGEN
33	163	ANNCTFEYV	0.67/0.68976923	Epitope	-0.0332	NON-ANTIGEN
138	474	QAGSTPCNG	0.73/0.17553918	Epitope	-0.0482	NON-ANTIGEN
401	911	VTQNVLYEN	0.89/-0.93287129	Epitope	-0.049	NON-ANTIGEN
453	25	PPAYTNSFT	0.60/-1.269398	Epitope	-0.0539	NON-ANTIGEN
292	678	TNSPRRARS	0.00/0.46942667	Epitope	-0.0598	NON-ANTIGEN
34	336	CPFGEVFNA	0.86/0.49893355	Epitope	-0.071	NON-ANTIGEN
388	74	NGTKRFDNP	0.59/-0.56674644	Epitope	-0.0712	NON-ANTIGEN
196	999	GRLQSLQTY	0.56/0.17547758	Epitope	-0.0743	NON-ANTIGEN
247	86	FNDGVYFAS	0.84/-0.2570983	Epitope	-0.0829	NON-ANTIGEN
147	787	QIYKTPPIK	0.71/0.16240686	Epitope	-0.0833	NON-ANTIGEN
260	477	STPCNGVEG	0.68/-0.12441887	Epitope	-0.0959	NON-ANTIGEN
269	1028	KMSECVLGQ	0.86/-0.33830367	Epitope	-0.1017	NON-ANTIGEN
188	1051	SFPQSAPHG	0.80/-0.045461664	Epitope	-0.1127	NON-ANTIGEN
343	161	SSANNCTFE	0.63/-0.36027531	Epitope	-0.1175	NON-ANTIGEN
67	677	QTNSPRRAR	0.66/0.55678436	Epitope	-0.118	NON-ANTIGEN
59	925	NQFNSAIGK	0.76/0.48116482	Epitope	-0.1202	NON-ANTIGEN
392	573	TDAVRDPQT	0.70/-0.70467958	Epitope	-0.1236	NON-ANTIGEN
181	1096	VSNGTHWFV	0.32/0.44642728	Epitope	-0.1239	NON-ANTIGEN
25	345	TRFASVYAW	0.37/1.1119585	Epitope	-0.1315	NON-ANTIGEN
327	423	YKLPDDFTG	0.81/-0.49564959	Epitope	-0.1362	NON-ANTIGEN
183	883	TSGWTFGAG	0.67/0.087730892	Epitope	-0.1372	NON-ANTIGEN
103	324	ESIVRFPNI	0.18/0.84007409	Epitope	-0.1429	NON-ANTIGEN
307	1078	APAICHDGK	0.65/-0.23312101	Epitope	-0.1432	NON-ANTIGEN
39	448	NYNYLYRLF	1.00/0.34772566	Epitope	-0.148	NON-ANTIGEN
462	802	FSQILPDPS	0.60/-1.6421824	Epitope	-0.1489	NON-ANTIGEN
271	125	NVVIKVCEF	0.08/0.43765697	Epitope	-0.1492	NON-ANTIGEN
314	499	PTNGVGYQP	0.91/-0.51404835	Epitope	-0.1526	NON-ANTIGEN
187	1121	FVSGNCDVV	0.18/0.57456887	Epitope	-0.1537	NON-ANTIGEN
288	195	KNIDGYFKI	0.04/0.43907249	Epitope	-0.1618	NON-ANTIGEN
360	126	VVIKVCEFQ	0.61/-0.42185546	Epitope	-0.1622	NON-ANTIGEN
180	360	NCVADYSVL	0.94/-0.17191863	Epitope	-0.1679	NON-ANTIGEN
18	54	LFLPFFSNV	0.83/0.76135348	Epitope	-0.1776	NON-ANTIGEN
156	30	NSFTRGVYY	0.02/0.83054514	Epitope	-0.1877	NON-ANTIGEN
363	1029	MSECVLGQS	0.93/-0.75851111	Epitope	-0.1998	NON-ANTIGEN
252	38	YPDKVFRSS	0.90/-0.32638397	Epitope	-0.2068	NON-ANTIGEN
61	1000	RLQSLQTYV	0.12/1.1162891	Epitope	-0.2167	NON-ANTIGEN
235	956	AQALNTLVK	0.00/0.62945518	Epitope	-0.2279	NON-ANTIGEN
380	426	PDDFTGCVI	0.65/-0.5747398	Epitope	-0.2306	NON-ANTIGEN
289	465	ERDISTEIY	0.04/0.43514758	Epitope	-0.2317	NON-ANTIGEN
52	395	VYADSFVIR	0.01/1.2592861	Epitope	-0.2347	NON-ANTIGEN
367	1097	SNGTHWFVT	0.80/-0.65699727	Epitope	-0.2355	NON-ANTIGEN
108	685	RSVASQSII	0.57/0.43730301	Epitope	-0.2412	NON-ANTIGEN
15	123	ATNVVIKVC	0.84/0.8570027	Epitope	-0.2416	NON-ANTIGEN
403	522	ATVCGPKKS	0.93/-0.99606588	Epitope	-0.2471	NON-ANTIGEN
282	813	SKRSFIEDL	0.55/-0.054529485	Epitope	-0.2519	NON-ANTIGEN
382	741	YICGDSTEC	0.59/-0.51750479	Epitope	-0.2526	NON-ANTIGEN
305	403	RGDEVRQIA	0.01/0.41897524	Epitope	-0.2528	NON-ANTIGEN
190	676	TQTNSPRRA	0.90/-0.15761293	Epitope	-0.2615	NON-ANTIGEN
157	1007	YVTQQLIRA	0.67/0.18003803	Epitope	-0.2814	NON-ANTIGEN
425	124	TNVVIKVCE	0.89/-1.1756177	Epitope	-0.3047	NON-ANTIGEN
293	962	LVKQLSSNF	0.62/-0.15274303	Epitope	-0.3212	NON-ANTIGEN
316	235	ITRFQTLLA	0.00/0.38611895	Epitope	-0.3233	NON-ANTIGEN
72	973	ISSVLNDIL	0.95/0.20493016	Epitope	-0.3334	NON-ANTIGEN
267	42	VFRSSVLHS	0.78/-0.25143064	Epitope	-0.3392	NON-ANTIGEN
47	1006	TYVTQQLIR	0.99/0.29995915	Epitope	-0.3417	NON-ANTIGEN
379	1187	NEVAKNLNE	0.62/-0.53369454	Epitope	-0.3505	NON-ANTIGEN
145	675	QTQTNSPRR	0.90/-0.025268287	Epitope	-0.358	NON-ANTIGEN
419	463	PFERDISTE	0.85/-1.0494737	Epitope	-0.3596	NON-ANTIGEN
232	832	GFIKQYGDC	0.85/-0.20761876	Epitope	-0.3601	NON-ANTIGEN
94	478	TPCNGVEGF	0.84/0.22053613	Epitope	-0.3772	NON-ANTIGEN
460	1142	QPELDSFKE	0.82/-1.796165	Epitope	-0.3881	NON-ANTIGEN
246	95	TEKSNIIRG	0.07/0.51324547	Epitope	-0.4163	NON-ANTIGEN
41	833	FIKQYGDCL	0.76/0.57526737	Epitope	-0.4436	NON-ANTIGEN
207	234	NITRFQTLL	0.57/0.13034199	Epitope	-0.4572	NON-ANTIGEN
169	189	LREFVFKNI	0.13/0.68287982	Epitope	-0.4605	NON-ANTIGEN
224	919	NQKLIANQF	0.00/0.65422365	Epitope	-0.4784	NON-ANTIGEN
279	563	QQFGRDIAD	0.97/-0.46484265	Epitope	-0.4794	NON-ANTIGEN
217	1085	GKAHFPREG	0.94/-0.27137105	Epitope	-0.4907	NON-ANTIGEN
256	402	IRGDEVRQI	0.02/0.53867845	Epitope	-0.5067	NON-ANTIGEN
274	187	KNLREFVFK	0.03/0.48025447	Epitope	-0.5146	NON-ANTIGEN
317	1119	NTFVSGNCD	0.97/-0.59392325	Epitope	-0.5353	NON-ANTIGEN
104	1086	KAHFPREGV	0.94/0.076210395	Epitope	-0.5521	NON-ANTIGEN
203	1150	EELDKYFKN	0.91/-0.18583258	Epitope	-0.5532	NON-ANTIGEN
209	321	QPTESIVRF	0.14/0.55765263	Epitope	-0.5551	NON-ANTIGEN
106	989	AEVQIDRLI	0.86/0.1550506	Epitope	-0.5562	NON-ANTIGEN
229	394	NVYADSFVI	0.76/-0.11532989	Epitope	-0.5617	NON-ANTIGEN
211	27	AYTNSFTRG	0.56/0.13432448	Epitope	-0.5622	NON-ANTIGEN
95	392	FTNVYADSF	0.86/0.18825795	Epitope	-0.5651	NON-ANTIGEN
23	958	ALNTLVKQL	0.14/1.3939207	Epitope	-0.5716	NON-ANTIGEN
448	792	PPIKDFGGF	0.64/-1.1739676	Epitope	-0.6138	NON-ANTIGEN
26	28	YTNSFTRGV	0.99/0.4496507	Epitope	-0.6177	NON-ANTIGEN
22	814	KRSFIEDLL	0.84/0.70530797	Epitope	-0.6422	NON-ANTIGEN
100	1144	ELDSFKEEL	0.27/0.76364207	Epitope	-0.6805	NON-ANTIGEN
184	975	SVLNDILSR	0.90/-0.14367289	Epitope	-0.7223	NON-ANTIGEN
19	464	FERDISTEI	0.67/0.92124621	Epitope	-0.7442	NON-ANTIGEN
213	193	VFKNIDGYF	0.84/-0.14767335	Epitope	-0.7572	NON-ANTIGEN
459	1145	LDSFKEELD	0.75/-1.6857213	Epitope	-0.7608	NON-ANTIGEN
35	976	VLNDILSRL	0.19/1.1679864	Epitope	-0.8524	NON-ANTIGEN
237	450	NYLYRLFRK	0.00/0.62171566	Epitope	-0.8611	NON-ANTIGEN
109	449	YNYLYRLFR	0.84/0.16648622	Epitope	-0.8692	NON-ANTIGEN
82	98	SNIIRGWIF	0.09/1.0182657	Epitope	-1.0471	NON-ANTIGEN
259	993	IDRLITGRL	0.96/-0.40288235	Epitope	-1.346	NON-ANTIGEN
441	1148	FKEELDKYF	0.55/-1.0106407	Epitope	-1.5561	NON-ANTIGEN
10	97	KSNIIRGWI	0.89/0.86720593	Epitope	-1.6883	NON-ANTIGEN

## Sheet: Tool-EpiJen
Starting position	CTL Epitope predicted by EpiJen	Predicted -logIC50 (M)	Predicted IC50 Value (nM)	VaxiJen Score	Probable Antigen or Non- Antigen
471	KIADYNYKL	9.112	0.77	1.6639	ANTIGEN		CTL epitope used in vaccine construct	VaxiJen score
666	YQDVNCTEV	8.139	7.26	1.6172	ANTIGEN		KIADYNYKL	1.6639
1114	VVFLHVTYV	8.77	1.7	1.5122	ANTIGEN
557	VGYQPYRVV	8.012	9.73	1.4383	ANTIGEN
1116	FLHVTYVPA	9.038	0.92	1.3346	ANTIGEN
806	LLLQYGSFC	9.132	0.74	1.326	ANTIGEN
73	TTRTQLPPA	8.388	4.09	1.254	ANTIGEN
564	VVVLSFELL	8.115	7.67	1.0909	ANTIGEN
163	TLDSKTQSL	8.937	1.16	1.0685	ANTIGEN
279	PLVDLPIGI	8.827	1.49	1.0525	ANTIGEN
549	YGFQPTNGV	8.165	6.84	1.0509	ANTIGEN
514	NLKPFERDI	8.513	3.07	0.9116	ANTIGEN
56	FVFLVLLPL	9.502	0.31	0.8601	ANTIGEN
772	FTISVTTEI	9.357	0.44	0.8535	ANTIGEN
272	QGFSALEPL	8.295	5.07	0.8462	ANTIGEN
775	SVTTEILPV	8.941	1.15	0.8441	ANTIGEN
991	SLSSTASAL	8.021	9.53	0.7716	ANTIGEN
61	LLPLVSSQC	8.114	7.69	0.7587	ANTIGEN
256	KIYSKHTPI	8.705	1.97	0.7455	ANTIGEN
1246	NLNESLIDL	8.646	2.26	0.6827	ANTIGEN
911	GLTVLPPLL	9.709	0.2	0.6621	ANTIGEN
998	ALGKLQDVV	9.035	0.92	0.6335	ANTIGEN
875	LLFNKVTLA	9.257	0.55	0.615	ANTIGEN
302	YLTPGDSSS	8.048	8.95	0.5905	ANTIGEN
925	AQYTSALLA	8.023	9.48	0.5732	ANTIGEN
269	DLPQGFSAL	8.544	2.86	0.5622	ANTIGEN
116	VTWFHAIHV	8.578	2.64	0.5426	ANTIGEN
1256	ELGKYEQYI	8.374	4.23	0.5415	ANTIGEN
295	LLALHRSYL	8.289	5.14	0.5241	ANTIGEN
745	SIIAYTMSL	9.142	0.72	0.5234	ANTIGEN
940	WTFGAGAAL	8.278	5.27	0.4918	ANTIGEN
1168	IITTDNTFV	8.701	1.99	0.4733	ANTIGEN
936	ITSGWTFGA	8.723	1.89	0.4577	ANTIGEN
323	YLQPRTFLL	10.034	0.09	0.4532	ANTIGEN
969	VLYENQKLI	9.095	0.8	0.4361	ANTIGEN
54	SMFVFLVLL	10.161	0.07	0.4357	ANTIGEN
1222	DISGINASV	8.51	3.09	0.4155	ANTIGEN
1018	KQLSSNFGA	8.29	5.13	0.3753	NON-ANTIGEN
910	NGLTVLPPL	8.769	1.7	0.3547	NON-ANTIGEN
136	PVLPFNDGV	8.903	1.25	0.3319	NON-ANTIGEN
1274	FIAGLIAIV	9.765	0.17	0.3162	NON-ANTIGEN
840	KQIYKTPPI	9.073	0.85	0.2705	NON-ANTIGEN
917	PLLTDEMIA	8.677	2.1	0.2127	NON-ANTIGEN
570	ELLHAPATV	9.441	0.36	0.2109	NON-ANTIGEN
831	NTQEVFAQV	9.3	0.5	0.197	NON-ANTIGEN
1239	RLNEVAKNL	8.056	8.79	0.182	NON-ANTIGEN
1282	VMVTIMLCC	8.339	4.58	0.1547	NON-ANTIGEN
938	SGWTFGAGA	8.184	6.55	0.1384	NON-ANTIGEN
51	VIRSMFVFL	8.219	6.04	0.1292	NON-ANTIGEN
129	GTKRFDNPV	8.267	5.41	0.1269	NON-ANTIGEN
923	MIAQYTSAL	8.734	1.85	0.1114	NON-ANTIGEN
1037	RLDKVEAEV	9.779	0.17	0.0765	NON-ANTIGEN
922	EMIAQYTSA	8.571	2.69	0.0727	NON-ANTIGEN
816	QLNRALTGI	8.845	1.43	0.008	NON-ANTIGEN
521	DISTEIYQA	8.266	5.42	-0.0243	NON-ANTIGEN
1102	HLMSFPQSA	8.812	1.54	-0.0681	NON-ANTIGEN
1054	RLQSLQTYV	8.717	1.92	-0.2167	NON-ANTIGEN
187	FQFCNDPFL	8.415	3.85	-0.2493	NON-ANTIGEN
1061	YVTQQLIRA	8.206	6.22	-0.2814	NON-ANTIGEN
887	FIKQYGDCL	8.637	2.31	-0.4436	NON-ANTIGEN
288	NITRFQTLL	8.237	5.79	-0.4572	NON-ANTIGEN
1012	ALNTLVKQL	9.535	0.29	-0.5716	NON-ANTIGEN
478	KLPDDFTGC	8.508	3.1	-0.5952	NON-ANTIGEN
82	YTNSFTRGV	9.977	0.11	-0.6177	NON-ANTIGEN
1232	NIQKEIDRL	8.101	7.93	-0.8082	NON-ANTIGEN
1030	VLNDILSRL	8.967	1.08	-0.8524	NON-ANTIGEN

## Sheet: Tool-NetCTL
CTL Epitope Sequence as predicted by NetCTL 2.0 server	ANTIGEN/NON-ANTIGEN	VaxiJen Score
YQDVNCTEV	ANTIGEN	1.6172
VLKGVKLHY	ANTIGEN	1.2378
QLTPTWRVY	ANTIGEN	1.2119
KTSVDCTMY	ANTIGEN	1.1824
GAEHVNNSY	ANTIGEN	0.9347
VGGNYNYLY	ANTIGEN	0.7432
LSETKCTLK	ANTIGEN	0.6883
STQDLFLPF	ANTIGEN	0.6619		CTL epitope used in vaccine construct	VaxiJen score
GAAAYYVGY	ANTIGEN	0.6604		KIADYNYKL	1.6639
WTAGAAAYY	ANTIGEN	0.6306
ITDAVDCAL	ANTIGEN	0.526
STECSNLLL	ANTIGEN	0.4871
VLPFNDGVY	ANTIGEN	0.4642
TSNQVAVLY	ANTIGEN	0.4387
CNDPFLGVY	ANTIGEN	0.4295
MTSCCSCLK	ANTIGEN	0.427
RVDFCGKGY	NON-ANTIGEN	0.3717
ECSNLLLQY	NON-ANTIGEN	0.3331
GTITSGWTF	NON-ANTIGEN	0.3272
ASFSTFKCY	NON-ANTIGEN	0.2795
WMESEFRVY	NON-ANTIGEN	0.2698
VASQSIIAY	NON-ANTIGEN	0.1366
NSASFSTFK	NON-ANTIGEN	0.1232
LTDEMIAQY	NON-ANTIGEN	0.1043
FVSNGTHWF	NON-ANTIGEN	0.0807
NATRFASVY	NON-ANTIGEN	-0.0081
CVADYSVLY	NON-ANTIGEN	-0.0293
SANNCTFEY	NON-ANTIGEN	-0.0924
YSSANNCTF	NON-ANTIGEN	-0.1036
VSNGTHWFV	NON-ANTIGEN	-0.1239
FVFKNIDGY	NON-ANTIGEN	-0.1304
NSFTRGVYY	NON-ANTIGEN	-0.1877
ERDISTEIY	NON-ANTIGEN	-0.2317
NIDGYFKIY	NON-ANTIGEN	-0.2462
RISNCVADY	NON-ANTIGEN	-0.5375
FTNVYADSF	NON-ANTIGEN	-0.5651
RSFIEDLLF	NON-ANTIGEN	-0.5782

## Sheet: Tool-NetMHCpan
allele	start	end	length	CTL Epitope predicted by NetMHCpan	score	percentile_rank	VaxiJen Score	Probablr Antigen/ Non- Antigen
HLA-A*30:01	385	393	9	TKLNDLCFT	0.000147	53	2.9364	ANTIGEN
HLA-A*30:01	386	394	9	KLNDLCFTN	0.003155	16	2.9016	ANTIGEN
HLA-A*02:03	386	395	10	KLNDLCFTNV	0.67519	0.11	2.6927	ANTIGEN
HLA-B*57:01	384	392	9	PTKLNDLCF	0.035342	3.5	2.5304	ANTIGEN
HLA-A*30:01	384	393	10	PTKLNDLCFT	0.000122	56	2.5246	ANTIGEN
HLA-A*02:06	385	394	10	TKLNDLCFTN	4.8e-05	54	2.5016	ANTIGEN
HLA-B*57:01	535	543	9	KNKCVNFNF	0.058281	2.7	2.4991	ANTIGEN
HLA-A*30:02	534	543	10	VKNKCVNFNF	0.002758	14	2.4014	ANTIGEN
HLA-A*02:01	581	589	9	TLEILDITP	0.001289	13	2.2496	ANTIGEN
HLA-B*53:01	383	392	10	SPTKLNDLCF	0.333453	0.25	2.2412	ANTIGEN
HLA-A*30:01	535	544	10	KNKCVNFNFN	0.000473	36	2.2331	ANTIGEN
HLA-A*68:02	228	236	9	DLPIGINIT	0.006342	6.4	2.1393	ANTIGEN
HLA-B*08:01	1034	1042	9	LGQSKRVDF	0.098328	1.2	2.059	ANTIGEN
HLA-A*30:01	534	542	9	VKNKCVNFN	0.000118	56	2.053	ANTIGEN
HLA-A*02:06	580	589	10	QTLEILDITP	0.012715	6.1	2.027	ANTIGEN
HLA-B*51:01	387	395	9	LNDLCFTNV	0.002954	12	2.0179	ANTIGEN
HLA-B*51:01	1162	1170	9	PDVDLGDIS	1.2e-05	73	2.0111	ANTIGEN
HLA-B*51:01	585	593	9	LDITPCSFG	5.7e-05	50	1.982	ANTIGEN
HLA-B*58:01	382	391	10	VSPTKLNDLC	0.002372	8.8	1.9573	ANTIGEN
HLA-A*30:01	416	424	9	GKIADYNYK	0.01862	5.7	1.9241	ANTIGEN
HLA-A*30:01	537	546	10	KCVNFNFNGL	0.01099	7.9	1.9008	ANTIGEN
HLA-A*68:02	580	588	9	QTLEILDIT	0.024469	3.1	1.8904	ANTIGEN
HLA-A*30:01	15	23	9	CVNLTTRTQ	0.005303	12	1.8792	ANTIGEN
HLA-B*08:01	1034	1043	10	LGQSKRVDFC	0.00043	28	1.8685	ANTIGEN
HLA-B*15:01	1033	1042	10	VLGQSKRVDF	0.041953	2.7	1.8654	ANTIGEN
HLA-A*30:01	1038	1046	9	KRVDFCGKG	0.000166	51	1.8649	ANTIGEN
HLA-A*30:01	536	544	9	NKCVNFNFN	2.6e-05	78	1.8627	ANTIGEN
HLA-B*58:01	537	545	9	KCVNFNFNG	0.000888	14	1.8502	ANTIGEN
HLA-A*11:01	409	417	9	QIAPGQTGK	0.738116	0.11	1.8297	ANTIGEN
HLA-B*57:01	585	594	10	LDITPCSFGG	1.9e-05	74	1.826	ANTIGEN
HLA-A*68:01	229	237	9	LPIGINITR	0.651161	0.38	1.8215	ANTIGEN
HLA-A*68:01	228	237	10	DLPIGINITR	0.793037	0.21	1.8171	ANTIGEN
HLA-A*68:02	538	546	9	CVNFNFNGL	0.08028	1.4	1.7985	ANTIGEN
HLA-A*03:01	408	417	10	RQIAPGQTGK	0.904489	0.03	1.7893	ANTIGEN
HLA-B*15:01	408	416	9	RQIAPGQTG	0.157275	1.2	1.789	ANTIGEN
HLA-B*44:02	177	186	10	MDLEGKQGNF	0.033996	1.4	1.7852	ANTIGEN
HLA-A*68:01	14	23	10	QCVNLTTRTQ	0.000926	16	1.7824	ANTIGEN
HLA-A*02:06	1035	1043	9	GQSKRVDFC	0.021015	4.6	1.779	ANTIGEN
HLA-B*57:01	579	588	10	PQTLEILDIT	0.000132	43	1.7766	ANTIGEN
HLA-B*08:01	904	912	9	YRFNGIGVT	0.001433	17	1.7692	ANTIGEN
HLA-B*07:02	588	596	9	TPCSFGGVS	0.005281	5.2	1.7674	ANTIGEN
HLA-B*08:01	178	186	9	DLEGKQGNF	0.045546	2.2	1.7618	ANTIGEN
HLA-A*30:01	415	424	10	TGKIADYNYK	0.05566	2.7	1.755	ANTIGEN
HLA-A*02:06	227	236	10	VDLPIGINIT	0.001341	18	1.7469	ANTIGEN
HLA-B*51:01	589	597	9	PCSFGGVSV	0.001392	16	1.7448	ANTIGEN
HLA-B*58:01	11	19	9	VSSQCVNLT	0.006204	5.4	1.741	ANTIGEN
HLA-A*68:02	586	595	10	DITPCSFGGV	0.079778	1.4	1.7401	ANTIGEN
HLA-B*15:01	754	762	9	LQYGSFCTQ	0.037144	2.9	1.7361	ANTIGEN
HLA-A*02:06	643	651	9	FQTRAGCLI	0.034631	3.4	1.7332	ANTIGEN
HLA-A*30:01	1037	1045	9	SKRVDFCGK	0.047471	3	1.7321	ANTIGEN
HLA-B*53:01	383	391	9	SPTKLNDLC	0.017835	2.4	1.7238	ANTIGEN
HLA-A*68:02	14	22	9	QCVNLTTRT	0.000663	18	1.7193	ANTIGEN
HLA-B*35:01	1161	1170	10	SPDVDLGDIS	0.001803	7.9	1.7165	ANTIGEN
HLA-B*08:01	642	650	9	VFQTRAGCL	0.150601	0.77	1.7094	ANTIGEN
HLA-B*07:02	588	597	10	TPCSFGGVSV	0.319415	0.45	1.708	ANTIGEN
HLA-A*68:02	586	594	9	DITPCSFGG	0.001073	15	1.7063	ANTIGEN
HLA-A*68:01	725	733	9	EILPVSMTK	0.945141	0.04	1.6842	ANTIGEN
HLA-B*44:02	177	185	9	MDLEGKQGN	0.000161	19	1.6834	ANTIGEN
HLA-B*44:03	388	396	9	NDLCFTNVY	0.030078	1.7	1.6828	ANTIGEN
HLA-A*68:01	725	734	10	EILPVSMTKT	0.134983	2.1	1.6759	ANTIGEN
HLA-A*30:01	1036	1045	10	QSKRVDFCGK	0.051826	2.8	1.6753	ANTIGEN
HLA-A*02:06	417	425	9	KIADYNYKL	0.878545	0.05	1.6639	ANTIGEN
HLA-A*01:01	1163	1171	9	DVDLGDISG	0.000758	18	1.6593	ANTIGEN
HLA-B*51:01	410	418	9	IAPGQTGKI	0.210862	0.66	1.6527	ANTIGEN
HLA-A*02:06	381	390	10	GVSPTKLNDL	0.026479	4	1.6525	ANTIGEN
HLA-A*30:01	905	913	9	RFNGIGVTQ	0.10851	1.5	1.6467	ANTIGEN
HLA-B*51:01	579	587	9	PQTLEILDI	0.000465	25	1.6404	ANTIGEN
HLA-B*40:01	582	590	9	LEILDITPC	0.013965	2.5	1.639	ANTIGEN
HLA-A*30:01	380	388	9	YGVSPTKLN	0.000716	30	1.6382	ANTIGEN
HLA-B*07:02	410	419	10	IAPGQTGKIA	0.009938	3.9	1.6367	ANTIGEN
HLA-A*30:01	381	389	9	GVSPTKLND	0.001326	24	1.6364	ANTIGEN
HLA-A*02:03	726	735	10	ILPVSMTKTS	0.002183	12	1.6335	ANTIGEN
HLA-B*57:01	729	738	10	VSMTKTSVDC	0.004034	9.8	1.6231	ANTIGEN
HLA-A*02:03	726	734	9	ILPVSMTKT	0.049496	2.4	1.6225	ANTIGEN
HLA-B*35:01	329	337	9	FPNITNLCP	0.060134	1.4	1.6218	ANTIGEN
HLA-A*23:01	330	338	9	PNITNLCPF	0.001172	7.7	1.6189	ANTIGEN
HLA-A*02:06	612	620	9	YQDVNCTEV	0.584332	0.18	1.6172	ANTIGEN
HLA-A*01:01	387	396	10	LNDLCFTNVY	0.156869	0.65	1.6134	ANTIGEN
HLA-A*02:01	416	425	10	GKIADYNYKL	0.094732	1.5	1.6079	ANTIGEN
HLA-A*31:01	12	21	10	SSQCVNLTTR	0.325231	0.71	1.6064	ANTIGEN
HLA-A*30:01	715	723	9	PTNFTISVT	0.000704	31	1.6055	ANTIGEN
HLA-B*51:01	841	849	9	LGDIAARDL	0.005661	8.1	1.6038	ANTIGEN
HLA-A*30:02	904	913	10	YRFNGIGVTQ	0.004178	11	1.5992	ANTIGEN
HLA-A*30:01	315	323	9	TSNFRVQPT	0.012663	7.3	1.5972	ANTIGEN
HLA-A*30:01	1037	1046	10	SKRVDFCGKG	9.8e-05	59	1.5952	ANTIGEN
HLA-A*30:01	731	739	9	MTKTSVDCT	0.008852	9	1.5951	ANTIGEN
HLA-A*30:01	539	548	10	VNFNFNGLTG	0.00028	43	1.5867	ANTIGEN
HLA-A*68:02	1160	1169	10	TSPDVDLGDI	0.009874	5.1	1.5797	ANTIGEN
HLA-A*24:02	379	388	10	CYGVSPTKLN	0.000473	11	1.5759	ANTIGEN
HLA-B*51:01	578	587	10	DPQTLEILDI	0.105253	1.3	1.5757	ANTIGEN
HLA-B*08:01	1265	1273	9	LKGVKLHYT	0.001143	19	1.5748	ANTIGEN
HLA-B*51:01	1161	1169	9	SPDVDLGDI	0.023863	3.6	1.573	ANTIGEN
HLA-A*03:01	377	386	10	FKCYGVSPTK	0.043299	2.4	1.5729	ANTIGEN
HLA-B*40:01	724	732	9	TEILPVSMT	0.055851	1.3	1.5697	ANTIGEN
HLA-B*35:01	732	740	9	TKTSVDCTM	0.003682	5.8	1.5614	ANTIGEN
HLA-A*02:06	581	590	10	TLEILDITPC	0.007697	7.9	1.5604	ANTIGEN
HLA-A*30:02	412	421	10	PGQTGKIADY	0.018624	4.3	1.5583	ANTIGEN
HLA-B*35:01	727	735	9	LPVSMTKTS	0.061897	1.4	1.555	ANTIGEN
HLA-A*31:01	13	21	9	SQCVNLTTR	0.451954	0.43	1.5476	ANTIGEN
HLA-A*68:02	1163	1172	10	DVDLGDISGI	0.103594	1.2	1.5403	ANTIGEN
HLA-A*01:01	584	593	10	ILDITPCSFG	0.001602	11	1.5391	ANTIGEN
HLA-A*30:01	412	420	9	PGQTGKIAD	1.5e-05	85	1.5384	ANTIGEN
HLA-B*07:02	587	596	10	ITPCSFGGVS	0.000599	15	1.5361	ANTIGEN
HLA-A*30:02	415	423	9	TGKIADYNY	0.199774	0.71	1.5305	ANTIGEN
HLA-A*30:01	317	325	9	NFRVQPTES	0.012449	7.4	1.5291	ANTIGEN
HLA-A*68:02	538	547	10	CVNFNFNGLT	0.000473	21	1.5276	ANTIGEN
HLA-B*07:02	15	24	10	CVNLTTRTQL	0.005003	5.4	1.5274	ANTIGEN
HLA-A*30:01	331	339	9	NITNLCPFG	0.000152	52	1.5251	ANTIGEN
HLA-B*58:01	1159	1167	9	HTSPDVDLG	0.010721	4.1	1.5209	ANTIGEN
HLA-A*33:01	896	905	10	IPFAMQMAYR	0.234993	0.59	1.5145	ANTIGEN
HLA-A*30:01	316	324	9	SNFRVQPTE	0.009102	8.8	1.5138	ANTIGEN
HLA-A*02:06	1060	1068	9	VVFLHVTYV	0.850041	0.06	1.5122	ANTIGEN
HLA-A*01:01	414	423	10	QTGKIADYNY	0.437978	0.24	1.5116	ANTIGEN
HLA-A*30:01	377	385	9	FKCYGVSPT	0.000124	56	1.5114	ANTIGEN
HLA-A*30:01	539	547	9	VNFNFNGLT	0.00089	28	1.5069	ANTIGEN
HLA-A*30:01	376	385	10	TFKCYGVSPT	0.001229	24	1.5059	ANTIGEN
HLA-A*30:01	376	384	9	TFKCYGVSP	0.003832	15	1.4994	ANTIGEN
HLA-B*35:01	1212	1220	9	WPWYIWLGF	0.243619	0.53	1.4953	ANTIGEN
HLA-A*30:01	644	652	9	QTRAGCLIG	0.017027	6.1	1.4934	ANTIGEN
HLA-A*24:02	642	651	10	VFQTRAGCLI	0.008007	3.3	1.4919	ANTIGEN
HLA-B*57:01	18	26	9	LTTRTQLPP	0.003285	11	1.4891	ANTIGEN
HLA-A*30:01	330	339	10	PNITNLCPFG	7e-06	92	1.4887	ANTIGEN
HLA-A*01:01	1160	1168	9	TSPDVDLGD	0.000242	33	1.484	ANTIGEN
HLA-A*68:02	723	732	10	TTEILPVSMT	0.054163	1.9	1.484	ANTIGEN
HLA-A*68:02	540	549	10	NFNFNGLTGT	0.00062	19	1.4836	ANTIGEN
HLA-A*68:02	389	397	9	DLCFTNVYA	0.033641	2.6	1.4817	ANTIGEN
HLA-A*30:01	328	337	10	RFPNITNLCP	0.006071	12	1.4779	ANTIGEN
HLA-A*01:01	1158	1167	10	NHTSPDVDLG	0.0005	22	1.4775	ANTIGEN
HLA-A*33:01	265	273	9	YYVGYLQPR	0.638012	0.09	1.4692	ANTIGEN
HLA-A*02:06	1196	1204	9	SLIDLQELG	0.018904	4.8	1.4611	ANTIGEN
HLA-B*08:01	382	390	9	VSPTKLNDL	0.040291	2.4	1.461	ANTIGEN
HLA-A*02:03	1059	1068	10	GVVFLHVTYV	0.208408	0.78	1.4551	ANTIGEN
HLA-A*02:06	649	657	9	CLIGAEHVN	0.000533	25	1.4545	ANTIGEN
HLA-B*57:01	380	389	10	YGVSPTKLND	0.000249	34	1.4531	ANTIGEN
HLA-B*15:01	413	422	10	GQTGKIADYN	0.007291	6.1	1.4496	ANTIGEN
HLA-A*01:01	176	185	10	LMDLEGKQGN	0.000263	31	1.4455	ANTIGEN
HLA-B*15:01	643	652	10	FQTRAGCLIG	0.000261	24	1.4443	ANTIGEN
HLA-B*15:01	754	763	10	LQYGSFCTQL	0.271912	0.7	1.4443	ANTIGEN
HLA-A*68:02	409	418	10	QIAPGQTGKI	0.087157	1.3	1.4416	ANTIGEN
HLA-A*01:01	176	184	9	LMDLEGKQG	0.000883	16	1.4394	ANTIGEN
HLA-A*30:01	905	914	10	RFNGIGVTQN	0.007458	9.9	1.4391	ANTIGEN
HLA-B*57:01	1159	1168	10	HTSPDVDLGD	0.001364	17	1.4386	ANTIGEN
HLA-B*51:01	503	511	9	VGYQPYRVV	0.311555	0.44	1.4383	ANTIGEN
HLA-A*30:01	540	548	9	NFNFNGLTG	0.000753	30	1.4312	ANTIGEN
HLA-A*02:03	840	848	9	CLGDIAARD	0.0001	37	1.4292	ANTIGEN
HLA-A*30:01	903	912	10	AYRFNGIGVT	0.01031	8.3	1.4283	ANTIGEN
HLA-B*35:01	896	904	9	IPFAMQMAY	0.994479	0.01	1.4278	ANTIGEN
HLA-A*24:02	379	387	9	CYGVSPTKL	0.424143	0.24	1.4263	ANTIGEN
HLA-A*03:01	378	386	9	KCYGVSPTK	0.660274	0.2	1.4199	ANTIGEN
HLA-A*30:02	1164	1173	10	VDLGDISGIN	3.1e-05	74	1.4199	ANTIGEN
HLA-A*24:02	1208	1216	9	QYIKWPWYI	0.951647	0.01	1.4177	ANTIGEN
HLA-A*30:01	646	654	9	RAGCLIGAE	0.00055	34	1.4165	ANTIGEN
HLA-A*11:01	724	733	10	TEILPVSMTK	0.805288	0.08	1.416	ANTIGEN
HLA-A*68:02	728	736	9	PVSMTKTSV	0.010075	5.1	1.4129	ANTIGEN
HLA-B*15:01	1059	1067	9	GVVFLHVTY	0.585418	0.22	1.4104	ANTIGEN
HLA-A*11:01	511	519	9	VVLSFELLH	0.224126	0.81	1.409	ANTIGEN
HLA-A*68:02	1127	1136	10	DVVIGIVNNT	0.080238	1.4	1.4083	ANTIGEN
HLA-B*58:01	493	501	9	QSYGFQPTN	0.025393	2.7	1.4068	ANTIGEN
HLA-A*30:02	1263	1272	10	PVLKGVKLHY	0.209979	0.68	1.4055	ANTIGEN
HLA-A*68:02	314	323	10	QTSNFRVQPT	0.008504	5.5	1.405	ANTIGEN
HLA-A*30:01	730	739	10	SMTKTSVDCT	0.001249	24	1.4047	ANTIGEN
HLA-B*57:01	1036	1044	9	QSKRVDFCG	0.002268	13	1.4034	ANTIGEN
HLA-B*15:01	413	421	9	GQTGKIADY	0.790258	0.08	1.4019	ANTIGEN
HLA-B*35:01	329	338	10	FPNITNLCPF	0.581019	0.18	1.3964	ANTIGEN
HLA-B*57:01	731	740	10	MTKTSVDCTM	0.096073	2	1.3958	ANTIGEN
HLA-A*30:01	644	653	10	QTRAGCLIGA	0.078753	2	1.3933	ANTIGEN
HLA-A*02:03	1060	1069	10	VVFLHVTYVP	0.012957	5	1.3917	ANTIGEN
HLA-A*02:01	388	397	10	NDLCFTNVYA	0.002824	8.9	1.3909	ANTIGEN
HLA-A*24:02	1211	1220	10	KWPWYIWLGF	0.48691	0.2	1.3904	ANTIGEN
HLA-A*02:06	582	591	10	LEILDITPCS	0.000875	21	1.3894	ANTIGEN
HLA-B*58:01	414	422	9	QTGKIADYN	0.001109	13	1.3878	ANTIGEN
HLA-A*68:02	587	595	9	ITPCSFGGV	0.036148	2.5	1.3871	ANTIGEN
HLA-A*26:01	1127	1135	9	DVVIGIVNN	0.002083	7.6	1.386	ANTIGEN
HLA-B*15:01	407	416	10	VRQIAPGQTG	0.005218	7	1.3856	ANTIGEN
HLA-B*51:01	227	235	9	VDLPIGINI	0.056404	2	1.3808	ANTIGEN
HLA-A*68:02	10	19	10	LVSSQCVNLT	0.000964	16	1.3797	ANTIGEN
HLA-B*15:01	1264	1273	10	VLKGVKLHYT	0.116185	1.5	1.3773	ANTIGEN
HLA-A*32:01	825	833	9	KVTLADAGF	0.089062	0.82	1.3717	ANTIGEN
HLA-A*01:01	226	234	9	LVDLPIGIN	0.001714	11	1.3714	ANTIGEN
HLA-A*31:01	13	22	10	SQCVNLTTRT	0.007006	7.4	1.3611	ANTIGEN
HLA-B*58:01	434	442	9	IAWNSNNLD	0.001424	12	1.3597	ANTIGEN
HLA-A*02:06	502	510	9	GVGYQPYRV	0.094097	1.7	1.3587	ANTIGEN
HLA-B*57:01	315	324	10	TSNFRVQPTE	0.007025	7.5	1.3571	ANTIGEN
HLA-B*35:01	1063	1071	9	LHVTYVPAQ	0.000745	12	1.3531	ANTIGEN
HLA-A*33:01	717	725	9	NFTISVTTE	0.002278	9.4	1.353	ANTIGEN
HLA-A*68:02	902	911	10	MAYRFNGIGV	0.154485	0.82	1.3523	ANTIGEN
HLA-A*68:01	230	239	10	PIGINITRFQ	9.5e-05	32	1.3513	ANTIGEN
HLA-A*02:06	226	235	10	LVDLPIGINI	0.088285	1.8	1.3499	ANTIGEN
HLA-A*02:06	266	274	9	YVGYLQPRT	0.009269	7.2	1.3483	ANTIGEN
HLA-B*08:01	16	24	9	VNLTTRTQL	0.050702	2.1	1.3468	ANTIGEN
HLA-B*08:01	533	542	10	LVKNKCVNFN	0.001028	19	1.3467	ANTIGEN
HLA-A*02:06	730	738	9	SMTKTSVDC	0.004055	11	1.3465	ANTIGEN
HLA-A*30:02	646	655	10	RAGCLIGAEH	0.022205	3.9	1.3461	ANTIGEN
HLA-A*30:01	18	27	10	LTTRTQLPPA	0.028759	4.3	1.3398	ANTIGEN
HLA-A*30:01	231	239	9	IGINITRFQ	0.005828	12	1.3386	ANTIGEN
HLA-B*44:03	419	427	9	ADYNYKLPD	8.2e-05	23	1.3382	ANTIGEN
HLA-A*02:03	1062	1070	9	FLHVTYVPA	0.218073	0.75	1.3346	ANTIGEN
HLA-A*33:01	897	905	9	PFAMQMAYR	0.237529	0.58	1.3315	ANTIGEN
HLA-A*31:01	264	273	10	AYYVGYLQPR	0.627498	0.21	1.3309	ANTIGEN
HLA-A*30:02	1033	1041	9	VLGQSKRVD	9.8e-05	57	1.3303	ANTIGEN
HLA-B*08:01	533	541	9	LVKNKCVNF	0.340377	0.3	1.3263	ANTIGEN
HLA-A*02:01	752	760	9	LLLQYGSFC	0.015968	4	1.326	ANTIGEN
HLA-A*68:01	716	725	10	TNFTISVTTE	0.000831	16	1.3233	ANTIGEN
HLA-A*24:02	230	238	9	PIGINITRF	0.012392	2.7	1.322	ANTIGEN
HLA-B*44:02	613	621	9	QDVNCTEVP	6.1e-05	28	1.3209	ANTIGEN
HLA-A*68:01	179	187	9	LEGKQGNFK	0.00353	9.9	1.3187	ANTIGEN
HLA-A*02:06	1164	1172	9	VDLGDISGI	0.006533	8.6	1.3158	ANTIGEN
HLA-B*57:01	589	598	10	PCSFGGVSVI	0.003235	11	1.315	ANTIGEN
HLA-A*30:01	536	545	10	NKCVNFNFNG	8e-06	91	1.3088	ANTIGEN
HLA-A*30:02	1038	1047	10	KRVDFCGKGY	0.164172	0.86	1.3087	ANTIGEN
HLA-A*68:01	178	187	10	DLEGKQGNFK	0.04147	3.9	1.3065	ANTIGEN
HLA-A*68:02	1128	1136	9	VVIGIVNNT	0.242916	0.55	1.3063	ANTIGEN
HLA-A*24:02	755	764	10	QYGSFCTQLN	0.001079	7.8	1.3057	ANTIGEN
HLA-A*30:01	645	654	10	TRAGCLIGAE	0.000102	58	1.3055	ANTIGEN
HLA-B*35:01	229	238	10	LPIGINITRF	0.828081	0.07	1.3027	ANTIGEN
HLA-A*68:02	716	724	9	TNFTISVTT	0.031717	2.7	1.3019	ANTIGEN
HLA-A*30:01	903	911	9	AYRFNGIGV	0.177857	0.88	1.2995	ANTIGEN
HLA-B*51:01	796	805	10	DFGGFNFSQI	0.004593	9.1	1.2945	ANTIGEN
HLA-A*30:01	485	493	9	GFNCYFPLQ	0.00144	23	1.2939	ANTIGEN
HLA-A*30:02	20	28	9	TRTQLPPAY	0.224364	0.63	1.2923	ANTIGEN
HLA-A*24:02	755	763	9	QYGSFCTQL	0.405495	0.26	1.2906	ANTIGEN
HLA-A*24:02	378	387	10	KCYGVSPTKL	0.162651	0.6	1.2891	ANTIGEN
HLA-A*02:03	17	26	10	NLTTRTQLPP	0.000318	25	1.2832	ANTIGEN
HLA-B*51:01	293	301	9	LDPLSETKC	0.000433	26	1.2825	ANTIGEN
HLA-A*02:03	840	849	10	CLGDIAARDL	0.012865	5	1.2822	ANTIGEN
HLA-A*68:02	715	724	10	PTNFTISVTT	0.001197	15	1.28	ANTIGEN
HLA-A*30:01	314	322	9	QTSNFRVQP	0.032958	3.9	1.2783	ANTIGEN
HLA-A*30:01	12	20	9	SSQCVNLTT	0.003323	16	1.2774	ANTIGEN
HLA-B*07:02	411	420	10	APGQTGKIAD	0.001531	9.6	1.2753	ANTIGEN
HLA-B*51:01	797	805	9	FGGFNFSQI	0.055683	2.1	1.273	ANTIGEN
HLA-A*26:01	583	592	10	EILDITPCSF	0.484378	0.12	1.2698	ANTIGEN
HLA-B*58:01	11	20	10	VSSQCVNLTT	0.00856	4.6	1.2691	ANTIGEN
HLA-A*01:01	651	660	10	IGAEHVNNSY	0.485311	0.2	1.2671	ANTIGEN
HLA-B*57:01	826	834	9	VTLADAGFI	0.038749	3.3	1.2653	ANTIGEN
HLA-B*53:01	578	586	9	DPQTLEILD	0.000912	9.7	1.2645	ANTIGEN
HLA-A*02:03	1062	1071	10	FLHVTYVPAQ	0.001784	13	1.2631	ANTIGEN
HLA-B*51:01	590	598	9	CSFGGVSVI	0.120079	1.2	1.263	ANTIGEN
HLA-A*30:01	651	659	9	IGAEHVNNS	0.003549	15	1.2611	ANTIGEN
HLA-A*02:06	511	520	10	VVLSFELLHA	0.089252	1.8	1.2598	ANTIGEN
HLA-A*30:01	728	737	10	PVSMTKTSVD	2.6e-05	78	1.2597	ANTIGEN
HLA-A*02:06	612	621	10	YQDVNCTEVP	0.001813	16	1.2592	ANTIGEN
HLA-B*44:03	179	188	10	LEGKQGNFKN	0.000108	21	1.259	ANTIGEN
HLA-B*58:01	418	427	10	IADYNYKLPD	6.6e-05	42	1.2589	ANTIGEN
HLA-B*51:01	293	302	10	LDPLSETKCT	0.000862	20	1.2586	ANTIGEN
HLA-B*51:01	727	736	10	LPVSMTKTSV	0.382919	0.32	1.2574	ANTIGEN
HLA-A*02:01	417	426	10	KIADYNYKLP	0.006221	6.3	1.2565	ANTIGEN
HLA-A*30:01	19	27	9	TTRTQLPPA	0.46289	0.17	1.254	ANTIGEN
HLA-A*01:01	732	741	10	TKTSVDCTMY	0.400359	0.27	1.2485	ANTIGEN
HLA-B*57:01	267	275	9	VGYLQPRTF	0.476575	0.56	1.2441	ANTIGEN
HLA-A*68:02	20	29	10	TRTQLPPAYT	0.014267	4.2	1.2416	ANTIGEN
HLA-B*08:01	317	326	10	NFRVQPTESI	0.026576	3.3	1.2412	ANTIGEN
HLA-A*68:02	614	622	9	DVNCTEVPV	0.21059	0.64	1.2391	ANTIGEN
HLA-B*15:01	1264	1272	9	VLKGVKLHY	0.943479	0.01	1.2378	ANTIGEN
HLA-A*68:02	614	623	10	DVNCTEVPVA	0.007991	5.7	1.237	ANTIGEN
HLA-A*68:01	331	340	10	NITNLCPFGE	0.0001	32	1.237	ANTIGEN
HLA-A*30:01	1061	1069	9	VFLHVTYVP	0.005148	13	1.2346	ANTIGEN
HLA-B*51:01	1212	1221	10	WPWYIWLGFI	0.014044	4.9	1.2338	ANTIGEN
HLA-B*08:01	1262	1270	9	EPVLKGVKL	0.740861	0.05	1.2301	ANTIGEN
HLA-A*03:01	510	519	10	VVVLSFELLH	0.017394	3.7	1.2274	ANTIGEN
HLA-A*01:01	723	731	9	TTEILPVSM	0.223455	0.5	1.2262	ANTIGEN
HLA-A*11:01	292	300	9	ALDPLSETK	0.588815	0.21	1.2241	ANTIGEN
HLA-A*30:01	21	29	9	RTQLPPAYT	0.243422	0.58	1.2195	ANTIGEN
HLA-A*30:01	375	383	9	STFKCYGVS	0.011938	7.6	1.2176	ANTIGEN
HLA-A*24:02	328	336	9	RFPNITNLC	0.074831	1.1	1.2172	ANTIGEN
HLA-A*23:01	1210	1219	10	IKWPWYIWLG	0.000592	11	1.2156	ANTIGEN
HLA-B*35:01	895	904	10	QIPFAMQMAY	0.702727	0.12	1.2149	ANTIGEN
HLA-B*15:01	628	636	9	QLTPTWRVY	0.724015	0.12	1.2119	ANTIGEN
HLA-A*30:01	906	914	9	FNGIGVTQN	9.4e-05	60	1.2116	ANTIGEN
HLA-A*30:01	508	516	9	YRVVVLSFE	0.00091	28	1.2096	ANTIGEN
HLA-B*58:01	966	974	9	LSSNFGAIS	0.001492	11	1.2091	ANTIGEN
HLA-A*30:01	645	653	9	TRAGCLIGA	0.001849	20	1.2081	ANTIGEN
HLA-A*30:01	316	325	10	SNFRVQPTES	0.006767	11	1.2078	ANTIGEN
HLA-B*57:01	825	834	10	KVTLADAGFI	0.017609	4.8	1.2074	ANTIGEN
HLA-B*57:01	1032	1041	10	CVLGQSKRVD	4.1e-05	62	1.2064	ANTIGEN
HLA-A*24:02	203	212	10	IYSKHTPINL	0.634064	0.13	1.2064	ANTIGEN
HLA-A*68:02	389	398	10	DLCFTNVYAD	4.4e-05	47	1.2029	ANTIGEN
HLA-A*68:02	541	549	9	FNFNGLTGT	0.008643	5.5	1.2014	ANTIGEN
HLA-B*07:02	411	419	9	APGQTGKIA	0.288013	0.49	1.2002	ANTIGEN
HLA-A*30:02	19	28	10	TTRTQLPPAY	0.311293	0.41	1.2001	ANTIGEN
HLA-B*51:01	663	671	9	DIPIGAGIC	0.001125	18	1.1965	ANTIGEN
HLA-B*57:01	437	446	10	NSNNLDSKVG	0.000208	37	1.1927	ANTIGEN
HLA-A*68:02	895	903	9	QIPFAMQMA	0.051547	1.9	1.1924	ANTIGEN
HLA-A*30:01	327	336	10	VRFPNITNLC	0.006004	12	1.1924	ANTIGEN
HLA-A*32:01	509	517	9	RVVVLSFEL	0.335124	0.21	1.1918	ANTIGEN
HLA-A*02:03	502	511	10	GVGYQPYRVV	0.025371	3.5	1.1915	ANTIGEN
HLA-B*51:01	714	723	10	IPTNFTISVT	0.038025	2.7	1.1897	ANTIGEN
HLA-A*02:06	313	322	10	YQTSNFRVQP	0.006129	8.8	1.1866	ANTIGEN
HLA-B*15:01	584	592	9	ILDITPCSF	0.249095	0.76	1.1835	ANTIGEN
HLA-A*01:01	1162	1171	10	PDVDLGDISG	2.5e-05	75	1.1831	ANTIGEN
HLA-A*30:02	628	637	10	QLTPTWRVYS	0.020271	4.1	1.1825	ANTIGEN
HLA-A*01:01	733	741	9	KTSVDCTMY	0.642966	0.12	1.1824	ANTIGEN
HLA-A*30:02	1263	1271	9	PVLKGVKLH	0.015518	4.8	1.1779	ANTIGEN
HLA-A*30:01	649	658	10	CLIGAEHVNN	3.7e-05	74	1.1765	ANTIGEN
HLA-A*33:01	556	564	9	NKKFLPFQQ	0.001364	12	1.1677	ANTIGEN
HLA-A*68:01	1260	1269	10	DSEPVLKGVK	0.241651	1.5	1.1666	ANTIGEN
HLA-B*57:01	513	521	9	LSFELLHAP	0.023351	4.2	1.1659	ANTIGEN
HLA-A*23:01	507	516	10	PYRVVVLSFE	0.003413	4.9	1.1651	ANTIGEN
HLA-B*51:01	902	910	9	MAYRFNGIG	0.001188	17	1.1627	ANTIGEN
HLA-A*02:06	508	517	10	YRVVVLSFEL	0.012471	6.1	1.1494	ANTIGEN
HLA-A*30:01	669	677	9	GICASYQTQ	0.001013	26	1.1459	ANTIGEN
HLA-A*68:01	1172	1180	9	INASVVNIQ	0.0019	13	1.1445	ANTIGEN
HLA-A*30:01	555	563	9	SNKKFLPFQ	0.031102	4	1.1432	ANTIGEN
HLA-A*01:01	1126	1134	9	CDVVIGIVN	1.2e-05	86	1.1423	ANTIGEN
HLA-A*33:01	265	274	10	YYVGYLQPRT	0.014804	4.3	1.1409	ANTIGEN
HLA-A*30:01	485	494	10	GFNCYFPLQS	0.00053	34	1.1395	ANTIGEN
HLA-B*15:01	1207	1215	9	EQYIKWPWY	0.212731	0.88	1.1384	ANTIGEN
HLA-A*33:01	796	804	9	DFGGFNFSQ	0.011097	4.9	1.1378	ANTIGEN
HLA-A*02:03	965	974	10	QLSSNFGAIS	0.000809	17	1.137	ANTIGEN
HLA-A*68:01	1063	1072	10	LHVTYVPAQE	0.000315	22	1.1352	ANTIGEN
HLA-B*51:01	629	638	10	LTPTWRVYST	0.002338	13	1.1346	ANTIGEN
HLA-B*51:01	662	670	9	CDIPIGAGI	0.008745	6.5	1.1345	ANTIGEN
HLA-B*51:01	1225	1233	9	IAIVMVTIM	0.254743	0.57	1.1339	ANTIGEN
HLA-A*02:01	292	301	10	ALDPLSETKC	0.061214	1.9	1.1325	ANTIGEN
HLA-A*68:02	1260	1268	9	DSEPVLKGV	0.365221	0.32	1.1314	ANTIGEN
HLA-A*68:02	968	976	9	SNFGAISSV	0.339107	0.34	1.1296	ANTIGEN
HLA-B*57:01	21	30	10	RTQLPPAYTN	0.044495	3.1	1.1291	ANTIGEN
HLA-A*24:02	503	512	10	VGYQPYRVVV	0.050497	1.3	1.1283	ANTIGEN
HLA-A*68:02	629	637	9	LTPTWRVYS	0.006235	6.5	1.1258	ANTIGEN
HLA-A*02:06	720	729	10	ISVTTEILPV	0.020968	4.6	1.1242	ANTIGEN
HLA-A*30:01	180	188	9	EGKQGNFKN	0.00029	43	1.1232	ANTIGEN
HLA-B*57:01	1035	1044	10	GQSKRVDFCG	0.000145	42	1.1224	ANTIGEN
HLA-A*02:03	901	910	10	QMAYRFNGIG	0.00023	28	1.1214	ANTIGEN
HLA-A*68:01	406	414	9	EVRQIAPGQ	0.074231	2.9	1.1205	ANTIGEN
HLA-A*30:01	494	502	9	SYGFQPTNG	0.002429	18	1.1187	ANTIGEN
HLA-A*26:01	442	451	10	DSKVGGNYNY	0.337749	0.21	1.1165	ANTIGEN
HLA-A*30:02	141	149	9	LGVYYHKNN	4.4e-05	69	1.1158	ANTIGEN
HLA-A*23:01	327	335	9	VRFPNITNL	0.09246	0.84	1.1141	ANTIGEN
HLA-A*23:01	1207	1216	10	EQYIKWPWYI	0.230704	0.37	1.1122	ANTIGEN
HLA-A*68:02	1224	1232	9	LIAIVMVTI	0.072014	1.5	1.1121	ANTIGEN
HLA-A*26:01	824	833	10	NKVTLADAGF	0.003337	6	1.1101	ANTIGEN
HLA-A*02:06	766	774	9	ALTGIAVEQ	0.007571	8	1.1091	ANTIGEN
HLA-B*57:01	809	817	9	PSKPSKRSF	0.329605	0.86	1.1086	ANTIGEN
HLA-A*23:01	897	906	10	PFAMQMAYRF	0.196799	0.43	1.1051	ANTIGEN
HLA-A*30:01	205	213	9	SKHTPINLV	0.043027	3.2	1.1051	ANTIGEN
HLA-A*30:01	438	446	9	SNNLDSKVG	0.000171	51	1.1048	ANTIGEN
HLA-A*68:02	641	650	10	NVFQTRAGCL	0.081987	1.4	1.1044	ANTIGEN
HLA-A*68:02	375	384	10	STFKCYGVSP	0.009224	5.3	1.104	ANTIGEN
HLA-B*51:01	808	816	9	DPSKPSKRS	0.00539	8.3	1.1039	ANTIGEN
HLA-A*02:01	751	760	10	NLLLQYGSFC	0.000802	16	1.1023	ANTIGEN
HLA-B*51:01	418	426	9	IADYNYKLP	0.005372	8.3	1.1012	ANTIGEN
HLA-A*02:03	9	18	10	PLVSSQCVNL	0.002754	11	1.0958	ANTIGEN
HLA-A*68:01	69	77	9	HVSGTNGTK	0.658881	0.36	1.0956	ANTIGEN
HLA-B*08:01	1262	1271	10	EPVLKGVKLH	0.0208	3.8	1.0941	ANTIGEN
HLA-B*57:01	898	907	10	FAMQMAYRFN	0.001518	16	1.0927	ANTIGEN
HLA-A*02:06	510	518	9	VVVLSFELL	0.120332	1.4	1.0909	ANTIGEN
HLA-A*68:02	568	576	9	DIADTTDAV	0.691027	0.09	1.0904	ANTIGEN
HLA-B*57:01	844	853	10	IAARDLICAQ	0.00085	21	1.0888	ANTIGEN
HLA-A*02:03	1223	1231	9	GLIAIVMVT	0.09083	1.6	1.0885	ANTIGEN
HLA-A*02:03	16	25	10	VNLTTRTQLP	0.000746	18	1.0867	ANTIGEN
HLA-A*68:02	717	726	10	NFTISVTTEI	0.580993	0.14	1.0857	ANTIGEN
HLA-B*58:01	729	737	9	VSMTKTSVD	0.001189	13	1.0819	ANTIGEN
HLA-A*02:03	1223	1232	10	GLIAIVMVTI	0.079018	1.8	1.0813	ANTIGEN
HLA-B*53:01	56	64	9	LPFFSNVTW	0.98139	0.01	1.0808	ANTIGEN
HLA-A*01:01	1125	1134	10	NCDVVIGIVN	3.8e-05	68	1.0789	ANTIGEN
HLA-A*68:01	1064	1073	10	HVTYVPAQEK	0.821398	0.19	1.0786	ANTIGEN
HLA-A*02:03	512	520	9	VLSFELLHA	0.399	0.34	1.0776	ANTIGEN
HLA-A*26:01	1165	1173	9	DLGDISGIN	9.8e-05	30	1.0722	ANTIGEN
HLA-B*57:01	722	731	10	VTTEILPVSM	0.202918	1.3	1.0712	ANTIGEN
HLA-A*02:01	109	117	9	TLDSKTQSL	0.914998	0.03	1.0685	ANTIGEN
HLA-B*51:01	654	662	9	EHVNNSYEC	0.001563	15	1.068	ANTIGEN
HLA-B*15:01	894	902	9	LQIPFAMQM	0.763797	0.09	1.068	ANTIGEN
HLA-A*68:02	406	415	10	EVRQIAPGQT	0.00507	7.1	1.0655	ANTIGEN
HLA-B*07:02	1261	1270	10	SEPVLKGVKL	0.718257	0.11	1.0654	ANTIGEN
HLA-A*30:01	486	494	9	FNCYFPLQS	0.000458	36	1.0649	ANTIGEN
HLA-A*30:01	967	975	9	SSNFGAISS	0.022636	5	1.0641	ANTIGEN
HLA-B*08:01	180	189	10	EGKQGNFKNL	0.025308	3.4	1.0637	ANTIGEN
HLA-A*68:02	590	599	10	CSFGGVSVIT	0.002697	9.7	1.0615	ANTIGEN
HLA-B*51:01	1125	1133	9	NCDVVIGIV	0.010568	5.8	1.0608	ANTIGEN
HLA-B*40:01	181	189	9	GKQGNFKNL	0.003868	4.2	1.0607	ANTIGEN
HLA-A*68:02	613	622	10	QDVNCTEVPV	0.004427	7.6	1.0592	ANTIGEN
HLA-A*30:01	541	550	10	FNFNGLTGTG	0.000133	54	1.0567	ANTIGEN
HLA-A*68:02	663	672	10	DIPIGAGICA	0.016337	3.9	1.0559	ANTIGEN
HLA-A*02:03	545	553	9	GLTGTGVLT	0.014536	4.7	1.0556	ANTIGEN
HLA-A*31:01	206	214	9	KHTPINLVR	0.161477	1.4	1.0552	ANTIGEN
HLA-A*24:02	494	503	10	SYGFQPTNGV	0.056574	1.3	1.0549	ANTIGEN
HLA-B*57:01	204	212	9	YSKHTPINL	0.320589	0.87	1.0547	ANTIGEN
HLA-B*51:01	705	714	10	VAYSNNSIAI	0.116347	1.2	1.0545	ANTIGEN
HLA-A*30:01	668	677	10	AGICASYQTQ	0.001148	25	1.0544	ANTIGEN
HLA-A*68:02	583	591	9	EILDITPCS	0.048685	2	1.0536	ANTIGEN
HLA-A*02:01	1192	1201	10	NLNESLIDLQ	0.002195	9.9	1.053	ANTIGEN
HLA-A*02:01	225	233	9	PLVDLPIGI	0.115844	1.3	1.0525	ANTIGEN
HLA-B*15:01	266	275	10	YVGYLQPRTF	0.254437	0.75	1.0511	ANTIGEN
HLA-A*68:02	495	503	9	YGFQPTNGV	0.406838	0.27	1.0509	ANTIGEN
HLA-A*30:01	213	221	9	VRDLPQGFS	0.001122	25	1.0501	ANTIGEN
HLA-A*23:01	1211	1219	9	KWPWYIWLG	0.018246	2.1	1.0478	ANTIGEN
HLA-B*51:01	1225	1234	10	IAIVMVTIML	0.008975	6.4	1.0475	ANTIGEN
HLA-B*58:01	1174	1182	9	ASVVNIQKE	0.003707	7	1.0472	ANTIGEN
HLA-A*30:02	277	286	10	LKYNENGTIT	0.000271	41	1.0466	ANTIGEN
HLA-A*03:01	893	901	9	ALQIPFAMQ	0.009307	4.9	1.0445	ANTIGEN
HLA-B*57:01	492	501	10	LQSYGFQPTN	0.004733	9.1	1.043	ANTIGEN
HLA-A*03:01	1171	1180	10	GINASVVNIQ	0.000857	13	1.0425	ANTIGEN
HLA-A*68:01	436	444	9	WNSNNLDSK	0.020933	5.2	1.0425	ANTIGEN
HLA-A*30:01	899	907	9	AMQMAYRFN	0.002965	16	1.042	ANTIGEN
HLA-B*44:02	1205	1214	10	KYEQYIKWPW	0.25831	0.4	1.0411	ANTIGEN
HLA-A*23:01	1213	1222	10	PWYIWLGFIA	0.000319	14	1.0406	ANTIGEN
HLA-B*44:02	553	562	10	TESNKKFLPF	0.419839	0.25	1.0405	ANTIGEN
HLA-B*57:01	509	518	10	RVVVLSFELL	0.019806	4.6	1.04	ANTIGEN
HLA-B*40:01	653	662	10	AEHVNNSYEC	0.010828	2.8	1.0391	ANTIGEN
HLA-A*68:02	204	213	10	YSKHTPINLV	0.176583	0.74	1.0391	ANTIGEN
HLA-B*58:01	768	777	10	TGIAVEQDKN	9.8e-05	37	1.0371	ANTIGEN
HLA-A*02:01	225	234	10	PLVDLPIGIN	9.9e-05	34	1.037	ANTIGEN
HLA-A*33:01	1214	1222	9	WYIWLGFIA	0.001043	14	1.0356	ANTIGEN
HLA-A*02:06	842	851	10	GDIAARDLIC	0.000105	43	1.0353	ANTIGEN
HLA-A*23:01	1213	1221	9	PWYIWLGFI	0.020599	2	1.0343	ANTIGEN
HLA-B*40:01	577	586	10	RDPQTLEILD	0.000105	19	1.0339	ANTIGEN
HLA-B*15:01	753	762	10	LLQYGSFCTQ	0.002649	9.3	1.0334	ANTIGEN
HLA-A*23:01	507	515	9	PYRVVVLSF	0.742903	0.07	1.0281	ANTIGEN
HLA-B*08:01	554	562	9	ESNKKFLPF	0.438191	0.2	1.0278	ANTIGEN
HLA-B*35:01	898	906	9	FAMQMAYRF	0.68794	0.13	1.0278	ANTIGEN
HLA-A*02:06	894	903	10	LQIPFAMQMA	0.112717	1.5	1.0275	ANTIGEN
HLA-A*03:01	1196	1205	10	SLIDLQELGK	0.677463	0.18	1.0275	ANTIGEN
HLA-A*01:01	661	669	9	ECDIPIGAG	0.000151	41	1.026	ANTIGEN
HLA-A*02:06	713	721	9	AIPTNFTIS	0.003602	12	1.0242	ANTIGEN
HLA-B*51:01	294	302	9	DPLSETKCT	0.011005	5.7	1.0242	ANTIGEN
HLA-A*30:01	90	99	10	VYFASTEKSN	0.001111	25	1.0231	ANTIGEN
HLA-B*51:01	693	701	9	IAYTMSLGA	0.077775	1.6	1.0212	ANTIGEN
HLA-A*30:01	435	444	10	AWNSNNLDSK	0.051089	2.9	1.0198	ANTIGEN
HLA-A*68:02	967	976	10	SSNFGAISSV	0.40136	0.27	1.0192	ANTIGEN
HLA-B*51:01	693	702	10	IAYTMSLGAE	0.000361	27	1.0165	ANTIGEN
HLA-B*44:03	1091	1099	9	REGVFVSNG	0.001407	7	1.0165	ANTIGEN
HLA-A*68:02	722	730	9	VTTEILPVS	0.015952	4	1.0163	ANTIGEN
HLA-A*02:03	201	210	10	FKIYSKHTPI	0.090134	1.6	1.016	ANTIGEN
HLA-A*01:01	769	777	9	GIAVEQDKN	5.9e-05	59	1.0158	ANTIGEN
HLA-A*30:02	598	606	9	ITPGTNTSN	0.000846	26	1.0158	ANTIGEN
HLA-A*02:01	295	303	9	PLSETKCTL	0.02557	3.1	1.0147	ANTIGEN
HLA-B*51:01	92	100	9	FASTEKSNI	0.331413	0.42	1.0137	ANTIGEN
HLA-A*30:01	113	121	9	KTQSLLIVN	0.030275	4.1	1.0113	ANTIGEN
HLA-B*07:02	1068	1076	9	VPAQEKNFT	0.03655	2	1.0107	ANTIGEN
HLA-A*68:02	108	116	9	TTLDSKTQS	0.020108	3.5	1.0106	ANTIGEN
HLA-A*30:01	278	286	9	KYNENGTIT	0.022969	5	1.0105	ANTIGEN
HLA-B*44:03	297	305	9	SETKCTLKS	0.011506	2.6	1.01	ANTIGEN
HLA-A*02:03	1222	1231	10	AGLIAIVMVT	0.008434	6.2	1.0054	ANTIGEN
HLA-A*68:02	1165	1174	10	DLGDISGINA	0.010641	4.9	1.0007	ANTIGEN
HLA-A*01:01	1193	1201	9	LNESLIDLQ	0.000718	18	1.0001	ANTIGEN
HLA-A*30:01	33	41	9	TRGVYYPDK	0.005311	12	0.9996	ANTIGEN
HLA-B*58:01	390	398	9	LCFTNVYAD	8.3e-05	39	0.9994	ANTIGEN
HLA-A*31:01	181	190	10	GKQGNFKNLR	0.087768	2.2	0.9986	ANTIGEN
HLA-A*68:02	1195	1204	10	ESLIDLQELG	0.001503	13	0.9965	ANTIGEN
HLA-A*68:01	848	856	9	DLICAQKFN	7.3e-05	35	0.9955	ANTIGEN
HLA-B*40:01	660	669	10	YECDIPIGAG	0.001613	6.1	0.9933	ANTIGEN
HLA-A*03:01	68	77	10	IHVSGTNGTK	0.13827	1.3	0.9925	ANTIGEN
HLA-B*51:01	841	850	10	LGDIAARDLI	0.001605	15	0.9922	ANTIGEN
HLA-A*02:06	844	852	9	IAARDLICA	0.009277	7.2	0.9915	ANTIGEN
HLA-A*30:01	217	225	9	PQGFSALEP	8.4e-05	61	0.991	ANTIGEN
HLA-A*31:01	139	148	10	PFLGVYYHKN	0.000695	18	0.9905	ANTIGEN
HLA-A*68:02	108	117	10	TTLDSKTQSL	0.284625	0.46	0.99	ANTIGEN
HLA-B*08:01	969	977	9	NFGAISSVL	0.05399	2	0.9894	ANTIGEN
HLA-B*08:01	201	209	9	FKIYSKHTP	0.001865	15	0.9886	ANTIGEN
HLA-A*68:02	1128	1137	10	VVIGIVNNTV	0.400091	0.28	0.9884	ANTIGEN
HLA-B*57:01	434	443	10	IAWNSNNLDS	0.000594	24	0.9864	ANTIGEN
HLA-A*31:01	70	78	9	VSGTNGTKR	0.112912	1.9	0.9855	ANTIGEN
HLA-A*02:03	1061	1070	10	VFLHVTYVPA	0.00588	7.3	0.984	ANTIGEN
HLA-A*31:01	458	467	10	KSNLKPFERD	0.069478	2.6	0.9838	ANTIGEN
HLA-B*44:03	1206	1215	10	YEQYIKWPWY	0.242872	0.48	0.9832	ANTIGEN
HLA-A*02:03	937	946	10	SLSSTASALG	0.007097	6.7	0.9819	ANTIGEN
HLA-A*26:01	1058	1067	10	HGVVFLHVTY	0.204445	0.37	0.9811	ANTIGEN
HLA-A*24:02	504	513	10	GYQPYRVVVL	0.281479	0.36	0.9809	ANTIGEN
HLA-B*40:01	1091	1100	10	REGVFVSNGT	0.001447	6.4	0.9802	ANTIGEN
HLA-A*30:01	591	599	9	SFGGVSVIT	0.003714	15	0.9792	ANTIGEN
HLA-A*30:01	245	253	9	HRSYLTPGD	0.000146	53	0.9777	ANTIGEN
HLA-A*30:02	1130	1139	10	IGIVNNTVYD	0.001294	21	0.9775	ANTIGEN
HLA-A*30:01	90	98	9	VYFASTEKS	0.014474	6.8	0.9773	ANTIGEN
HLA-B*44:03	1194	1202	9	NESLIDLQE	0.004457	4.2	0.9767	ANTIGEN
HLA-A*02:06	10	18	9	LVSSQCVNL	0.069718	2.2	0.9764	ANTIGEN
HLA-B*35:01	1130	1138	9	IGIVNNTVY	0.293947	0.43	0.9758	ANTIGEN
HLA-A*01:01	1198	1207	10	IDLQELGKYE	0.000648	19	0.9738	ANTIGEN
HLA-A*02:03	650	659	10	LIGAEHVNNS	0.001864	12	0.9735	ANTIGEN
HLA-A*68:01	1173	1182	10	NASVVNIQKE	0.012966	6.3	0.9735	ANTIGEN
HLA-A*68:01	695	703	9	YTMSLGAEN	0.004895	8.9	0.9735	ANTIGEN
HLA-A*03:01	141	150	10	LGVYYHKNNK	0.257763	0.76	0.9727	ANTIGEN
HLA-A*02:01	545	554	10	GLTGTGVLTE	0.00132	13	0.9707	ANTIGEN
HLA-A*30:01	1261	1269	9	SEPVLKGVK	0.006363	11	0.9704	ANTIGEN
HLA-A*30:01	174	182	9	PFLMDLEGK	0.002223	19	0.9697	ANTIGEN
HLA-A*02:06	648	657	10	GCLIGAEHVN	0.000118	42	0.969	ANTIGEN
HLA-A*68:02	843	852	10	DIAARDLICA	0.007458	5.9	0.9681	ANTIGEN
HLA-A*68:01	768	776	9	TGIAVEQDK	0.029894	4.5	0.9677	ANTIGEN
HLA-B*58:01	140	148	9	FLGVYYHKN	0.000273	24	0.9675	ANTIGEN
HLA-B*57:01	1209	1217	9	YIKWPWYIW	0.630823	0.37	0.9673	ANTIGEN
HLA-A*02:03	669	678	10	GICASYQTQT	0.001552	13	0.9671	ANTIGEN
HLA-A*30:01	91	99	9	YFASTEKSN	0.000298	42	0.9639	ANTIGEN
HLA-B*15:01	893	902	10	ALQIPFAMQM	0.434399	0.4	0.962	ANTIGEN
HLA-B*40:01	1194	1203	10	NESLIDLQEL	0.4524	0.31	0.9601	ANTIGEN
HLA-A*30:01	1022	1030	9	ANLAATKMS	0.002493	18	0.96	ANTIGEN
HLA-A*68:02	661	670	10	ECDIPIGAGI	0.103039	1.2	0.9599	ANTIGEN
HLA-A*24:02	278	287	10	KYNENGTITD	0.00097	8.2	0.9589	ANTIGEN
HLA-A*30:01	799	807	9	GFNFSQILP	0.005912	12	0.9579	ANTIGEN
HLA-A*11:01	1065	1074	10	VTYVPAQEKN	0.119187	1.3	0.9577	ANTIGEN
HLA-A*68:01	756	765	10	YGSFCTQLNR	0.233375	1.5	0.9565	ANTIGEN
HLA-A*02:03	175	184	10	FLMDLEGKQG	0.006008	7.2	0.9558	ANTIGEN
HLA-A*33:01	138	147	10	DPFLGVYYHK	0.278058	0.47	0.9542	ANTIGEN
HLA-B*57:01	892	901	10	AALQIPFAMQ	0.002472	13	0.9533	ANTIGEN
HLA-A*68:02	33	42	10	TRGVYYPDKV	0.000841	17	0.9525	ANTIGEN
HLA-A*31:01	458	466	9	KSNLKPFER	0.935717	0.01	0.949	ANTIGEN
HLA-A*30:01	555	564	10	SNKKFLPFQQ	0.002955	16	0.9488	ANTIGEN
HLA-B*58:01	720	728	9	ISVTTEILP	0.010116	4.2	0.9471	ANTIGEN
HLA-A*01:01	296	305	10	LSETKCTLKS	0.002136	9.2	0.9434	ANTIGEN
HLA-A*02:06	513	522	10	LSFELLHAPA	0.023632	4.3	0.9434	ANTIGEN
HLA-B*57:01	107	115	9	GTTLDSKTQ	0.001215	18	0.9425	ANTIGEN
HLA-A*68:01	598	607	10	ITPGTNTSNQ	0.001427	14	0.941	ANTIGEN
HLA-A*31:01	139	147	9	PFLGVYYHK	0.091717	2.1	0.9406	ANTIGEN
HLA-A*02:06	318	326	9	FRVQPTESI	0.018687	4.8	0.9396	ANTIGEN
HLA-B*51:01	34	42	9	RGVYYPDKV	0.009487	6.2	0.9384	ANTIGEN
HLA-A*68:01	1031	1039	9	ECVLGQSKR	0.464311	0.71	0.9377	ANTIGEN
HLA-A*01:01	652	660	9	GAEHVNNSY	0.698791	0.1	0.9347	ANTIGEN
HLA-B*57:01	733	742	10	KTSVDCTMYI	0.082694	2.2	0.9345	ANTIGEN
HLA-A*30:01	668	676	9	AGICASYQT	0.000847	28	0.934	ANTIGEN
HLA-A*11:01	757	765	9	GSFCTQLNR	0.472002	0.33	0.9306	ANTIGEN
HLA-B*08:01	65	73	9	FHAIHVSGT	0.001693	15	0.9305	ANTIGEN
HLA-A*68:02	333	341	9	TNLCPFGEV	0.010383	5	0.9288	ANTIGEN
HLA-A*02:03	460	469	10	NLKPFERDIS	0.000501	21	0.9272	ANTIGEN
HLA-B*51:01	65	74	10	FHAIHVSGTN	0.0001	42	0.9266	ANTIGEN
HLA-A*02:06	670	678	9	ICASYQTQT	0.000846	21	0.9262	ANTIGEN
HLA-A*30:02	650	658	9	LIGAEHVNN	0.000212	45	0.9246	ANTIGEN
HLA-B*08:01	969	978	10	NFGAISSVLN	0.000293	32	0.9233	ANTIGEN
HLA-A*02:06	1210	1218	9	IKWPWYIWL	0.019014	4.8	0.9231	ANTIGEN
HLA-A*30:02	22	30	9	TQLPPAYTN	0.007553	7.5	0.9228	ANTIGEN
HLA-A*11:01	291	300	10	CALDPLSETK	0.287543	0.62	0.9226	ANTIGEN
HLA-A*30:02	655	663	9	HVNNSYECD	0.000128	52	0.9211	ANTIGEN
HLA-A*11:01	1197	1205	9	LIDLQELGK	0.108645	1.4	0.9206	ANTIGEN
HLA-A*02:06	721	730	10	SVTTEILPVS	0.004465	11	0.9195	ANTIGEN
HLA-A*23:01	1208	1217	10	QYIKWPWYIW	0.645985	0.1	0.9185	ANTIGEN
HLA-A*30:01	213	222	10	VRDLPQGFSA	0.002527	18	0.9178	ANTIGEN
HLA-B*58:01	433	442	10	VIAWNSNNLD	0.000288	24	0.9177	ANTIGEN
HLA-B*57:01	938	946	9	LSSTASALG	0.004742	9.1	0.9155	ANTIGEN
HLA-A*30:02	908	917	10	GIGVTQNVLY	0.205272	0.69	0.9151	ANTIGEN
HLA-A*01:01	174	183	10	PFLMDLEGKQ	6.1e-05	58	0.915	ANTIGEN
HLA-A*02:03	610	618	9	VLYQDVNCT	0.127067	1.2	0.9146	ANTIGEN
HLA-A*02:06	1222	1230	9	AGLIAIVMV	0.033629	3.5	0.9145	ANTIGEN
HLA-B*58:01	756	764	9	YGSFCTQLN	0.000198	28	0.9142	ANTIGEN
HLA-B*44:03	1204	1212	9	GKYEQYIKW	0.107938	0.81	0.9141	ANTIGEN
HLA-B*51:01	615	624	10	VNCTEVPVAI	0.00411	9.6	0.9137	ANTIGEN
HLA-B*57:01	1126	1135	10	CDVVIGIVNN	1.4e-05	78	0.9128	ANTIGEN
HLA-A*02:03	460	468	9	NLKPFERDI	0.073662	1.8	0.9116	ANTIGEN
HLA-A*30:02	443	451	9	SKVGGNYNY	0.31758	0.39	0.9111	ANTIGEN
HLA-A*01:01	441	450	10	LDSKVGGNYN	0.000813	17	0.91	ANTIGEN
HLA-B*57:01	493	502	10	QSYGFQPTNG	0.008972	6.7	0.9097	ANTIGEN
HLA-A*30:01	457	465	9	RKSNLKPFE	0.004984	13	0.909	ANTIGEN
HLA-A*02:06	1032	1040	9	CVLGQSKRV	0.033453	3.5	0.9083	ANTIGEN
HLA-B*51:01	8	17	10	LPLVSSQCVN	0.003678	11	0.908	ANTIGEN
HLA-B*51:01	277	285	9	LKYNENGTI	0.004815	8.8	0.9066	ANTIGEN
HLA-B*08:01	200	208	9	YFKIYSKHT	0.017865	4.2	0.9056	ANTIGEN
HLA-A*68:02	61	70	10	NVTWFHAIHV	0.240543	0.56	0.9051	ANTIGEN
HLA-B*58:01	966	975	10	LSSNFGAISS	0.001026	13	0.904	ANTIGEN
HLA-A*30:01	203	211	9	IYSKHTPIN	0.008346	9.3	0.9013	ANTIGEN
HLA-A*02:06	140	149	10	FLGVYYHKNN	1.1e-05	73	0.8967	ANTIGEN
HLA-B*40:01	1071	1079	9	QEKNFTTAP	0.055958	1.3	0.8955	ANTIGEN
HLA-A*33:01	839	848	10	DCLGDIAARD	0.000807	15	0.895	ANTIGEN
HLA-A*30:01	107	116	10	GTTLDSKTQS	0.001557	22	0.8948	ANTIGEN
HLA-B*40:01	214	222	9	RDLPQGFSA	0.011105	2.7	0.8947	ANTIGEN
HLA-A*02:06	713	722	10	AIPTNFTISV	0.194004	0.91	0.8945	ANTIGEN
HLA-A*30:01	231	240	10	IGINITRFQT	0.001081	26	0.8941	ANTIGEN
HLA-A*02:03	696	704	9	TMSLGAENS	0.00094	16	0.8932	ANTIGEN
HLA-A*68:02	1195	1203	9	ESLIDLQEL	0.102785	1.2	0.893	ANTIGEN
HLA-B*58:01	941	950	10	TASALGKLQD	0.000472	19	0.8925	ANTIGEN
HLA-A*02:01	752	761	10	LLLQYGSFCT	0.003152	8.5	0.8922	ANTIGEN
HLA-A*02:03	214	223	10	RDLPQGFSAL	0.120909	1.3	0.8917	ANTIGEN
HLA-A*02:01	766	775	10	ALTGIAVEQD	0.000185	27	0.8905	ANTIGEN
HLA-A*02:06	908	916	9	GIGVTQNVL	0.007904	7.8	0.8904	ANTIGEN
HLA-A*30:01	439	447	9	NNLDSKVGG	0.000334	41	0.8904	ANTIGEN
HLA-B*35:01	664	672	9	IPIGAGICA	0.197698	0.62	0.8901	ANTIGEN
HLA-B*51:01	1224	1233	10	LIAIVMVTIM	0.002202	13	0.8898	ANTIGEN
HLA-B*58:01	767	775	9	LTGIAVEQD	0.000506	19	0.8891	ANTIGEN
HLA-A*24:02	611	620	10	LYQDVNCTEV	0.035332	1.6	0.8859	ANTIGEN
HLA-A*30:01	798	807	10	GGFNFSQILP	0.000883	28	0.8854	ANTIGEN
HLA-A*02:01	1209	1218	10	YIKWPWYIWL	0.022627	3.3	0.8847	ANTIGEN
HLA-B*53:01	55	64	10	FLPFFSNVTW	0.912066	0.02	0.8835	ANTIGEN
HLA-A*68:01	554	563	10	ESNKKFLPFQ	0.002962	11	0.883	ANTIGEN
HLA-A*68:01	1064	1072	9	HVTYVPAQE	0.055872	3.4	0.8826	ANTIGEN
HLA-B*51:01	714	722	9	IPTNFTISV	0.942802	0.01	0.882	ANTIGEN
HLA-B*51:01	112	120	9	SKTQSLLIV	0.004988	8.6	0.8805	ANTIGEN
HLA-A*11:01	550	558	9	GVLTESNKK	0.704285	0.14	0.8797	ANTIGEN
HLA-A*68:02	704	712	9	SVAYSNNSI	0.512883	0.18	0.8783	ANTIGEN
HLA-A*02:03	609	618	10	AVLYQDVNCT	0.026366	3.4	0.8761	ANTIGEN
HLA-A*30:01	1021	1030	10	SANLAATKMS	0.000868	28	0.8761	ANTIGEN
HLA-A*30:01	757	766	10	GSFCTQLNRA	0.00538	12	0.8748	ANTIGEN
HLA-B*35:01	487	495	9	NCYFPLQSY	0.605847	0.16	0.8743	ANTIGEN
HLA-A*01:01	652	661	10	GAEHVNNSYE	0.0113	3.6	0.8739	ANTIGEN
HLA-A*26:01	1067	1075	9	YVPAQEKNF	0.12892	0.55	0.8731	ANTIGEN
HLA-A*68:02	697	705	9	MSLGAENSV	0.182621	0.72	0.873	ANTIGEN
HLA-B*40:01	842	850	9	GDIAARDLI	0.015255	2.4	0.8727	ANTIGEN
HLA-A*68:02	332	341	10	ITNLCPFGEV	0.015597	4	0.8724	ANTIGEN
HLA-A*26:01	298	306	9	ETKCTLKSF	0.610601	0.08	0.872	ANTIGEN
HLA-A*03:01	295	304	10	PLSETKCTLK	0.018169	3.6	0.8717	ANTIGEN
HLA-A*68:01	767	776	10	LTGIAVEQDK	0.066756	3.1	0.8716	ANTIGEN
HLA-B*51:01	92	101	10	FASTEKSNII	0.042728	2.5	0.8707	ANTIGEN
HLA-B*08:01	824	832	9	NKVTLADAG	1.4e-05	79	0.8702	ANTIGEN
HLA-A*11:01	826	835	10	VTLADAGFIK	0.57408	0.23	0.8702	ANTIGEN
HLA-B*44:03	1206	1214	9	YEQYIKWPW	0.781402	0.09	0.869	ANTIGEN
HLA-A*68:01	941	949	9	TASALGKLQ	0.008193	7.4	0.8689	ANTIGEN
HLA-A*30:01	407	415	9	VRQIAPGQT	0.001072	26	0.8675	ANTIGEN
HLA-A*30:01	442	450	9	DSKVGGNYN	0.000607	33	0.8657	ANTIGEN
HLA-A*30:01	659	667	9	SYECDIPIG	0.000234	46	0.8651	ANTIGEN
HLA-A*01:01	137	145	9	NDPFLGVYY	0.080147	1.2	0.8641	ANTIGEN
HLA-A*30:01	68	76	9	IHVSGTNGT	0.000822	29	0.8621	ANTIGEN
HLA-A*02:06	2	10	9	FVFLVLLPL	0.074891	2.1	0.8601	ANTIGEN
HLA-A*11:01	529	537	9	KSTNLVKNK	0.588891	0.21	0.8596	ANTIGEN
HLA-A*01:01	440	448	9	NLDSKVGGN	0.000464	23	0.8595	ANTIGEN
HLA-A*30:01	72	80	9	GTNGTKRFD	0.001193	25	0.8558	ANTIGEN
HLA-A*68:02	704	713	10	SVAYSNNSIA	0.02425	3.1	0.8557	ANTIGEN
HLA-B*51:01	705	713	9	VAYSNNSIA	0.059961	1.9	0.8537	ANTIGEN
HLA-B*44:02	404	413	10	GDEVRQIAPG	4.5e-05	32	0.8536	ANTIGEN
HLA-A*68:02	718	726	9	FTISVTTEI	0.923585	0.02	0.8535	ANTIGEN
HLA-A*02:03	610	619	10	VLYQDVNCTE	0.003835	8.9	0.8533	ANTIGEN
HLA-A*68:01	5	14	10	LVLLPLVSSQ	0.00175	13	0.8528	ANTIGEN
HLA-A*30:01	459	467	9	SNLKPFERD	0.000131	55	0.8527	ANTIGEN
HLA-B*51:01	294	303	10	DPLSETKCTL	0.158238	0.88	0.8521	ANTIGEN
HLA-A*68:02	641	649	9	NVFQTRAGC	0.055133	1.8	0.8515	ANTIGEN
HLA-A*02:06	942	951	10	ASALGKLQDV	0.018692	4.8	0.8504	ANTIGEN
HLA-A*02:03	965	973	9	QLSSNFGAI	0.106335	1.4	0.8501	ANTIGEN
HLA-A*30:01	1157	1166	10	KNHTSPDVDL	0.002198	19	0.8498	ANTIGEN
HLA-A*02:01	109	118	10	TLDSKTQSLL	0.270528	0.6	0.849	ANTIGEN
HLA-B*57:01	112	121	10	SKTQSLLIVN	0.001167	18	0.8487	ANTIGEN
HLA-B*51:01	218	226	9	QGFSALEPL	0.019444	4.1	0.8462	ANTIGEN
HLA-B*07:02	506	515	10	QPYRVVVLSF	0.451783	0.29	0.8458	ANTIGEN
HLA-B*08:01	1158	1166	9	NHTSPDVDL	0.00324	11	0.8446	ANTIGEN
HLA-B*08:01	1023	1031	9	NLAATKMSE	0.001709	15	0.8443	ANTIGEN
HLA-A*02:06	721	729	9	SVTTEILPV	0.511187	0.24	0.8441	ANTIGEN
HLA-A*02:06	900	909	10	MQMAYRFNGI	0.067771	2.2	0.8425	ANTIGEN
HLA-B*08:01	532	541	10	NLVKNKCVNF	0.062038	1.8	0.8425	ANTIGEN
HLA-A*30:02	665	674	10	PIGAGICASY	0.035118	2.8	0.8411	ANTIGEN
HLA-B*58:01	697	706	10	MSLGAENSVA	0.002652	8.3	0.8409	ANTIGEN
HLA-A*68:02	655	664	10	HVNNSYECDI	0.002732	9.7	0.8406	ANTIGEN
HLA-B*44:03	653	661	9	AEHVNNSYE	0.005167	3.9	0.8405	ANTIGEN
HLA-B*07:02	1067	1076	10	YVPAQEKNFT	0.002939	7	0.8401	ANTIGEN
HLA-B*51:01	1058	1066	9	HGVVFLHVT	0.005337	8.4	0.8374	ANTIGEN
HLA-B*51:01	807	816	10	PDPSKPSKRS	5.1e-05	52	0.8374	ANTIGEN
HLA-A*68:01	1173	1181	9	NASVVNIQK	0.876119	0.11	0.8372	ANTIGEN
HLA-A*33:01	484	493	10	EGFNCYFPLQ	0.000666	16	0.8357	ANTIGEN
HLA-B*57:01	608	617	10	VAVLYQDVNC	0.000882	20	0.8346	ANTIGEN
HLA-B*51:01	615	623	9	VNCTEVPVA	0.001536	16	0.8346	ANTIGEN
HLA-B*57:01	110	119	10	LDSKTQSLLI	0.028094	3.8	0.8339	ANTIGEN
HLA-B*57:01	113	122	10	KTQSLLIVNN	0.004033	9.8	0.8332	ANTIGEN
HLA-A*31:01	205	214	10	SKHTPINLVR	0.064964	2.7	0.8329	ANTIGEN
HLA-A*02:06	217	226	10	PQGFSALEPL	0.001767	16	0.8327	ANTIGEN
HLA-A*30:01	694	703	10	AYTMSLGAEN	0.000634	32	0.8326	ANTIGEN
HLA-A*68:01	69	78	10	HVSGTNGTKR	0.791522	0.21	0.8315	ANTIGEN
HLA-B*08:01	843	851	9	DIAARDLIC	0.007615	7	0.8304	ANTIGEN
HLA-A*30:01	1022	1031	10	ANLAATKMSE	0.000722	30	0.8298	ANTIGEN
HLA-B*40:01	1110	1118	9	YEPQIITTD	0.003201	4.5	0.8297	ANTIGEN
HLA-B*51:01	712	721	10	IAIPTNFTIS	0.020294	4	0.8296	ANTIGEN
HLA-A*02:06	943	951	9	SALGKLQDV	0.400622	0.38	0.8291	ANTIGEN
HLA-B*44:02	1110	1119	10	YEPQIITTDN	0.000187	17	0.8281	ANTIGEN
HLA-A*24:02	706	714	9	AYSNNSIAI	0.277072	0.37	0.8274	ANTIGEN
HLA-A*68:02	695	704	10	YTMSLGAENS	0.005084	7.1	0.8273	ANTIGEN
HLA-B*51:01	654	663	10	EHVNNSYECD	3.8e-05	56	0.827	ANTIGEN
HLA-B*51:01	8	16	9	LPLVSSQCV	0.673254	0.09	0.8267	ANTIGEN
HLA-A*03:01	142	150	9	GVYYHKNNK	0.897956	0.03	0.8264	ANTIGEN
HLA-B*58:01	670	679	10	ICASYQTQTN	0.000388	21	0.8252	ANTIGEN
HLA-B*57:01	719	728	10	TISVTTEILP	0.000867	21	0.8243	ANTIGEN
HLA-B*08:01	996	1004	9	LITGRLQSL	0.63729	0.08	0.8238	ANTIGEN
HLA-A*30:02	666	675	10	IGAGICASYQ	0.011474	5.8	0.8225	ANTIGEN
HLA-A*30:02	486	495	10	FNCYFPLQSY	0.180909	0.78	0.8219	ANTIGEN
HLA-A*68:02	906	915	10	FNGIGVTQNV	0.054998	1.9	0.8214	ANTIGEN
HLA-B*08:01	351	359	9	YAWNRKRIS	0.01362	5	0.8209	ANTIGEN
HLA-A*02:01	753	761	9	LLQYGSFCT	0.007895	5.6	0.8188	ANTIGEN
HLA-A*30:01	332	340	9	ITNLCPFGE	0.000897	28	0.8187	ANTIGEN
HLA-A*31:01	457	466	10	RKSNLKPFER	0.493077	0.37	0.8187	ANTIGEN
HLA-B*51:01	797	806	10	FGGFNFSQIL	0.006023	7.9	0.8181	ANTIGEN
HLA-A*68:01	173	182	10	QPFLMDLEGK	0.018788	5.4	0.8172	ANTIGEN
HLA-A*30:01	846	854	9	ARDLICAQK	0.013491	7.1	0.8157	ANTIGEN
HLA-A*68:02	59	67	9	FSNVTWFHA	0.023192	3.2	0.8156	ANTIGEN
HLA-B*35:01	664	673	10	IPIGAGICAS	0.014258	3.1	0.815	ANTIGEN
HLA-B*53:01	808	817	10	DPSKPSKRSF	0.254678	0.35	0.8148	ANTIGEN
HLA-A*68:01	568	577	10	DIADTTDAVR	0.789394	0.21	0.8147	ANTIGEN
HLA-A*68:02	1017	1025	9	EIRASANLA	0.046593	2.1	0.8135	ANTIGEN
HLA-A*11:01	1065	1073	9	VTYVPAQEK	0.944416	0.01	0.8132	ANTIGEN
HLA-A*30:01	591	600	10	SFGGVSVITP	0.001066	26	0.8105	ANTIGEN
HLA-A*68:02	1259	1268	10	DDSEPVLKGV	0.045707	2.1	0.8104	ANTIGEN
HLA-A*31:01	182	190	9	KQGNFKNLR	0.724634	0.11	0.809	ANTIGEN
HLA-B*57:01	547	556	10	TGTGVLTESN	0.000131	43	0.8069	ANTIGEN
HLA-A*68:02	1175	1184	10	SVVNIQKEID	0.000435	22	0.8058	ANTIGEN
HLA-A*03:01	89	98	10	GVYFASTEKS	0.094286	1.6	0.8053	ANTIGEN
HLA-A*02:06	2	11	10	FVFLVLLPLV	0.050307	2.7	0.8044	ANTIGEN
HLA-B*57:01	809	818	10	PSKPSKRSFI	0.005473	8.5	0.8043	ANTIGEN
HLA-B*51:01	91	100	10	YFASTEKSNI	0.007696	6.9	0.8042	ANTIGEN
HLA-A*30:02	9	17	9	PLVSSQCVN	2.6e-05	77	0.8032	ANTIGEN
HLA-B*40:01	110	118	9	LDSKTQSLL	0.052798	1.3	0.8027	ANTIGEN
HLA-B*51:01	216	225	10	LPQGFSALEP	0.007094	7.2	0.8025	ANTIGEN
HLA-A*11:01	549	558	10	TGVLTESNKK	0.332729	0.54	0.8014	ANTIGEN
HLA-B*15:01	240	248	9	TLLALHRSY	0.72265	0.12	0.8009	ANTIGEN
HLA-B*58:01	942	950	9	ASALGKLQD	0.001669	11	0.8007	ANTIGEN
HLA-B*44:02	1070	1079	10	AQEKNFTTAP	0.011304	2.5	0.8005	ANTIGEN
HLA-B*57:01	1203	1212	10	LGKYEQYIKW	0.698299	0.3	0.8	ANTIGEN
HLA-A*68:02	968	977	10	SNFGAISSVL	0.021301	3.4	0.7983	ANTIGEN
HLA-A*02:03	821	830	10	LLFNKVTLAD	0.065868	1.9	0.7981	ANTIGEN
HLA-B*51:01	1259	1267	9	DDSEPVLKG	0.001011	19	0.798	ANTIGEN
HLA-A*30:01	200	209	10	YFKIYSKHTP	0.002913	17	0.7972	ANTIGEN
HLA-A*24:02	267	276	10	VGYLQPRTFL	0.390779	0.26	0.797	ANTIGEN
HLA-B*51:01	798	806	9	GGFNFSQIL	0.015051	4.7	0.7967	ANTIGEN
HLA-A*68:02	1124	1133	10	GNCDVVIGIV	0.002415	11	0.7944	ANTIGEN
HLA-B*08:01	215	224	10	DLPQGFSALE	0.00206	14	0.7938	ANTIGEN
HLA-B*51:01	656	664	9	VNNSYECDI	0.000579	23	0.7935	ANTIGEN
HLA-A*02:06	492	500	9	LQSYGFQPT	0.020621	4.6	0.7917	ANTIGEN
HLA-A*01:01	1198	1206	9	IDLQELGKY	0.080022	1.2	0.7907	ANTIGEN
HLA-A*02:03	67	76	10	AIHVSGTNGT	0.002196	12	0.789	ANTIGEN
HLA-A*01:01	440	449	10	NLDSKVGGNY	0.696259	0.1	0.7882	ANTIGEN
HLA-B*57:01	546	554	9	LTGTGVLTE	0.00216	14	0.7881	ANTIGEN
HLA-B*51:01	287	295	9	DAVDCALDP	0.004534	9.1	0.7833	ANTIGEN
HLA-A*68:02	542	551	10	NFNGLTGTGV	0.004484	7.6	0.7827	ANTIGEN
HLA-B*15:01	313	321	9	YQTSNFRVQ	0.014793	4.4	0.7821	ANTIGEN
HLA-A*02:06	318	327	10	FRVQPTESIV	0.024667	4.2	0.7819	ANTIGEN
HLA-A*01:01	441	449	9	LDSKVGGNY	0.138863	0.72	0.7814	ANTIGEN
HLA-A*30:01	1157	1165	9	KNHTSPDVD	0.000116	57	0.7809	ANTIGEN
HLA-B*51:01	1218	1227	10	LGFIAGLIAI	0.012244	5.3	0.779	ANTIGEN
HLA-B*35:01	216	224	9	LPQGFSALE	0.019899	2.6	0.7784	ANTIGEN
HLA-B*35:01	481	489	9	NGVEGFNCY	0.370024	0.35	0.7783	ANTIGEN
HLA-B*08:01	232	241	10	GINITRFQTL	0.074576	1.6	0.7782	ANTIGEN
HLA-A*23:01	488	497	10	CYFPLQSYGF	0.656733	0.09	0.7776	ANTIGEN
HLA-A*01:01	482	490	9	GVEGFNCYF	0.028711	2.1	0.7775	ANTIGEN
HLA-A*02:06	1129	1137	9	VIGIVNNTV	0.141087	1.3	0.7774	ANTIGEN
HLA-B*57:01	106	115	10	FGTTLDSKTQ	0.000594	24	0.7763	ANTIGEN
HLA-A*30:01	244	252	9	LHRSYLTPG	0.000907	28	0.7761	ANTIGEN
HLA-A*30:01	172	180	9	SQPFLMDLE	0.000585	33	0.7749	ANTIGEN
HLA-B*35:01	892	900	9	AALQIPFAM	0.462137	0.25	0.7747	ANTIGEN
HLA-A*02:06	1124	1132	9	GNCDVVIGI	0.017014	5.1	0.7742	ANTIGEN
HLA-B*44:02	1071	1080	10	QEKNFTTAPA	0.006457	3.3	0.7737	ANTIGEN
HLA-A*30:01	823	832	10	FNKVTLADAG	4.5e-05	71	0.7731	ANTIGEN
HLA-B*07:02	680	688	9	SPRRARSVA	0.918799	0.04	0.7729	ANTIGEN
HLA-A*30:02	199	207	9	GYFKIYSKH	0.204439	0.69	0.7721	ANTIGEN
HLA-A*01:01	1193	1202	10	LNESLIDLQE	0.000109	47	0.7717	ANTIGEN
HLA-A*02:03	937	945	9	SLSSTASAL	0.461783	0.28	0.7716	ANTIGEN
HLA-A*30:01	438	447	10	SNNLDSKVGG	0.000287	43	0.7715	ANTIGEN
HLA-A*30:01	199	208	10	GYFKIYSKHT	0.00198	20	0.7672	ANTIGEN
HLA-A*02:06	219	227	9	GFSALEPLV	0.007767	7.9	0.7669	ANTIGEN
HLA-A*30:01	455	463	9	LFRKSNLKP	0.044918	3.1	0.766	ANTIGEN
HLA-A*33:01	57	66	10	PFFSNVTWFH	0.014721	4.3	0.766	ANTIGEN
HLA-A*31:01	349	357	9	SVYAWNRKR	0.919617	0.02	0.765	ANTIGEN
HLA-A*01:01	279	287	9	YNENGTITD	0.000168	39	0.765	ANTIGEN
HLA-B*40:01	1016	1025	10	AEIRASANLA	0.045589	1.4	0.7637	ANTIGEN
HLA-A*24:02	504	512	9	GYQPYRVVV	0.234409	0.43	0.7634	ANTIGEN
HLA-A*68:01	940	949	10	STASALGKLQ	0.020437	5.3	0.7618	ANTIGEN
HLA-B*51:01	111	120	10	DSKTQSLLIV	0.029065	3.2	0.7617	ANTIGEN
HLA-A*02:06	769	778	10	GIAVEQDKNT	0.000141	40	0.7617	ANTIGEN
HLA-A*30:01	795	803	9	KDFGGFNFS	0.002455	18	0.7614	ANTIGEN
HLA-B*51:01	505	514	10	YQPYRVVVLS	0.009501	6.2	0.7612	ANTIGEN
HLA-A*31:01	626	634	9	ADQLTPTWR	0.016928	5	0.7602	ANTIGEN
HLA-A*02:03	7	15	9	LLPLVSSQC	0.028651	3.3	0.7587	ANTIGEN
HLA-A*30:02	249	257	9	LTPGDSSSG	0.000472	33	0.7579	ANTIGEN
HLA-A*02:06	1070	1078	9	AQEKNFTTA	0.193274	0.91	0.7576	ANTIGEN
HLA-A*30:01	640	649	10	SNVFQTRAGC	0.002768	17	0.7569	ANTIGEN
HLA-B*44:03	659	668	10	SYECDIPIGA	0.012259	2.6	0.7567	ANTIGEN
HLA-B*35:01	1111	1119	9	EPQIITTDN	0.001011	10	0.7562	ANTIGEN
HLA-B*08:01	399	407	9	SFVIRGDEV	0.043783	2.3	0.7549	ANTIGEN
HLA-A*02:06	1226	1234	9	AIVMVTIML	0.059715	2.4	0.7545	ANTIGEN
HLA-B*51:01	1111	1120	10	EPQIITTDNT	0.001114	18	0.7545	ANTIGEN
HLA-A*02:03	7	16	10	LLPLVSSQCV	0.098111	1.5	0.7538	ANTIGEN
HLA-A*24:02	268	277	10	GYLQPRTFLL	0.549374	0.17	0.7535	ANTIGEN
HLA-A*24:02	420	429	10	DYNYKLPDDF	0.145626	0.66	0.7529	ANTIGEN
HLA-A*02:01	512	521	10	VLSFELLHAP	0.018743	3.6	0.7525	ANTIGEN
HLA-A*30:01	1019	1027	9	RASANLAAT	0.017866	5.9	0.7524	ANTIGEN
HLA-B*35:01	137	146	10	NDPFLGVYYH	0.041393	1.8	0.7514	ANTIGEN
HLA-A*24:02	611	619	9	LYQDVNCTE	0.002536	5.5	0.7507	ANTIGEN
HLA-A*30:01	1057	1066	10	PHGVVFLHVT	1.5e-05	85	0.7503	ANTIGEN
HLA-B*51:01	286	295	10	TDAVDCALDP	3.1e-05	59	0.7499	ANTIGEN
HLA-A*01:01	662	671	10	CDIPIGAGIC	7.4e-05	55	0.7491	ANTIGEN
HLA-A*30:02	1090	1099	10	PREGVFVSNG	9e-06	89	0.7481	ANTIGEN
HLA-A*11:01	938	947	10	LSSTASALGK	0.188487	0.92	0.7463	ANTIGEN
HLA-A*02:03	820	829	10	DLLFNKVTLA	0.077714	1.8	0.7462	ANTIGEN
HLA-A*23:01	1101	1109	9	HWFVTQRNF	0.687107	0.09	0.746	ANTIGEN
HLA-A*02:06	691	700	10	SIIAYTMSLG	0.003511	12	0.746	ANTIGEN
HLA-A*32:01	202	210	9	KIYSKHTPI	0.553766	0.07	0.7455	ANTIGEN
HLA-A*02:06	627	635	9	DQLTPTWRV	0.225428	0.76	0.7445	ANTIGEN
HLA-B*57:01	631	639	9	PTWRVYSTG	0.001892	15	0.7436	ANTIGEN
HLA-A*30:02	445	453	9	VGGNYNYLY	0.384149	0.28	0.7432	ANTIGEN
HLA-A*30:01	352	360	9	AWNRKRISN	0.01219	7.5	0.7421	ANTIGEN
HLA-A*68:02	1123	1132	10	SGNCDVVIGI	0.01122	4.8	0.7421	ANTIGEN
HLA-A*30:01	1250	1258	9	CGSCCKFDE	3e-06	97	0.7415	ANTIGEN
HLA-A*30:01	694	702	9	AYTMSLGAE	0.000847	28	0.7404	ANTIGEN
HLA-A*30:01	1045	1053	9	KGYHLMSFP	0.022255	5.1	0.7387	ANTIGEN
HLA-B*57:01	71	80	10	SGTNGTKRFD	0.000368	29	0.7387	ANTIGEN
HLA-B*51:01	506	514	9	QPYRVVVLS	0.0616	1.9	0.7379	ANTIGEN
HLA-A*30:02	1102	1110	9	WFVTQRNFY	0.177039	0.8	0.7376	ANTIGEN
HLA-A*30:02	667	675	9	GAGICASYQ	0.000284	40	0.737	ANTIGEN
HLA-A*30:01	758	766	9	SFCTQLNRA	0.007644	9.8	0.7333	ANTIGEN
HLA-A*30:01	62	71	10	VTWFHAIHVS	0.006248	11	0.7333	ANTIGEN
HLA-A*68:01	1172	1181	10	INASVVNIQK	0.176047	1.8	0.7329	ANTIGEN
HLA-A*68:02	734	742	9	TSVDCTMYI	0.312368	0.39	0.7328	ANTIGEN
HLA-A*68:02	501	510	10	NGVGYQPYRV	0.016259	3.9	0.7324	ANTIGEN
HLA-A*30:01	247	255	9	SYLTPGDSS	0.009808	8.5	0.7324	ANTIGEN
HLA-A*01:01	1258	1267	10	EDDSEPVLKG	0.000292	30	0.732	ANTIGEN
HLA-A*68:02	495	504	10	YGFQPTNGVG	0.001221	14	0.7293	ANTIGEN
HLA-A*30:01	1018	1027	10	IRASANLAAT	0.00036	39	0.729	ANTIGEN
HLA-A*30:01	264	272	9	AYYVGYLQP	0.035772	3.7	0.7285	ANTIGEN
HLA-A*30:01	1090	1098	9	PREGVFVSN	4.5e-05	71	0.728	ANTIGEN
HLA-A*68:02	760	768	9	CTQLNRALT	0.003094	9.1	0.7278	ANTIGEN
HLA-A*24:02	1066	1075	10	TYVPAQEKNF	0.936206	0.02	0.7276	ANTIGEN
HLA-A*02:06	1215	1223	9	YIWLGFIAG	0.003228	12	0.7254	ANTIGEN
HLA-A*68:02	374	383	10	FSTFKCYGVS	0.000128	34	0.7239	ANTIGEN
HLA-B*58:01	1176	1184	9	VVNIQKEID	0.000126	33	0.7227	ANTIGEN
HLA-A*02:01	857	866	10	GLTVLPPLLT	0.011086	4.7	0.7219	ANTIGEN
HLA-B*44:03	405	413	9	DEVRQIAPG	0.000876	8.5	0.7216	ANTIGEN
HLA-A*68:02	433	441	9	VIAWNSNNL	0.08516	1.4	0.7216	ANTIGEN
HLA-A*30:01	456	465	10	FRKSNLKPFE	0.000828	29	0.7215	ANTIGEN
HLA-A*02:03	243	252	10	ALHRSYLTPG	0.001072	16	0.7189	ANTIGEN
HLA-A*03:01	528	537	10	KKSTNLVKNK	0.123368	1.4	0.7187	ANTIGEN
HLA-A*11:01	548	557	10	GTGVLTESNK	0.198931	0.89	0.7166	ANTIGEN
HLA-A*24:02	1066	1074	9	TYVPAQEKN	0.002989	5.1	0.7158	ANTIGEN
HLA-A*03:01	142	151	10	GVYYHKNNKS	0.035903	2.6	0.7157	ANTIGEN
HLA-A*30:01	1249	1257	9	SCGSCCKFD	3e-06	97	0.7155	ANTIGEN
HLA-A*68:02	711	720	10	SIAIPTNFTI	0.158742	0.81	0.7149	ANTIGEN
HLA-A*68:01	1030	1039	10	SECVLGQSKR	0.02212	5.1	0.7139	ANTIGEN
HLA-A*68:01	61	69	9	NVTWFHAIH	0.052062	3.5	0.7131	ANTIGEN
HLA-A*30:01	435	443	9	AWNSNNLDS	0.001502	22	0.7122	ANTIGEN
HLA-A*33:01	839	847	9	DCLGDIAAR	0.309984	0.41	0.7119	ANTIGEN
HLA-A*11:01	89	97	9	GVYFASTEK	0.920846	0.01	0.7112	ANTIGEN
HLA-B*51:01	224	233	10	EPLVDLPIGI	0.260506	0.55	0.7105	ANTIGEN
HLA-B*08:01	1074	1082	9	NFTTAPAIC	0.001187	18	0.7105	ANTIGEN
HLA-B*40:01	577	585	9	RDPQTLEIL	0.081177	1.1	0.7101	ANTIGEN
HLA-A*02:01	1191	1200	10	KNLNESLIDL	0.242825	0.66	0.7093	ANTIGEN
HLA-A*30:01	244	253	10	LHRSYLTPGD	2e-05	82	0.709	ANTIGEN
HLA-A*30:01	575	584	10	AVRDPQTLEI	0.330094	0.35	0.7083	ANTIGEN
HLA-B*40:01	1016	1024	9	AEIRASANL	0.976223	0.01	0.7082	ANTIGEN
HLA-A*30:02	947	955	9	KLQDVVNQN	0.012457	5.5	0.7076	ANTIGEN
HLA-A*01:01	1197	1206	10	LIDLQELGKY	0.791918	0.07	0.7076	ANTIGEN
HLA-A*30:01	390	399	10	LCFTNVYADS	2.5e-05	79	0.7072	ANTIGEN
HLA-A*01:01	289	297	9	VDCALDPLS	6.6e-05	57	0.707	ANTIGEN
HLA-A*68:02	436	445	10	WNSNNLDSKV	0.003205	8.9	0.7059	ANTIGEN
HLA-A*68:02	1175	1183	9	SVVNIQKEI	0.376375	0.3	0.7057	ANTIGEN
HLA-B*51:01	712	720	9	IAIPTNFTI	0.879596	0.02	0.7052	ANTIGEN
HLA-B*35:01	138	146	9	DPFLGVYYH	0.321595	0.4	0.7042	ANTIGEN
HLA-A*68:02	907	915	9	NGIGVTQNV	0.44936	0.23	0.7038	ANTIGEN
HLA-B*57:01	249	258	10	LTPGDSSSGW	0.6494	0.35	0.7035	ANTIGEN
HLA-B*35:01	1021	1029	9	SANLAATKM	0.386751	0.33	0.703	ANTIGEN
HLA-B*40:01	1015	1024	10	AAEIRASANL	0.591426	0.21	0.7026	ANTIGEN
HLA-A*30:02	576	584	9	VRDPQTLEI	0.055814	2.1	0.7025	ANTIGEN
HLA-B*57:01	529	538	10	KSTNLVKNKC	0.023767	4.2	0.7023	ANTIGEN
HLA-A*11:01	1020	1028	9	ASANLAATK	0.900268	0.02	0.7014	ANTIGEN
HLA-A*02:06	648	656	9	GCLIGAEHV	0.006268	8.7	0.7002	ANTIGEN
HLA-B*44:03	514	523	10	SFELLHAPAT	0.001787	6.3	0.7002	ANTIGEN
HLA-A*68:02	1092	1100	9	EGVFVSNGT	0.015444	4.1	0.6988	ANTIGEN
HLA-B*58:01	548	556	9	GTGVLTESN	0.000885	14	0.6986	ANTIGEN
HLA-A*30:02	692	700	9	IIAYTMSLG	0.001067	23	0.6986	ANTIGEN
HLA-B*40:01	168	177	10	FEYVSQPFLM	0.359256	0.42	0.6982	ANTIGEN
HLA-B*08:01	556	565	10	NKKFLPFQQF	0.011475	5.5	0.6977	ANTIGEN
HLA-A*30:01	601	609	9	GTNTSNQVA	0.055064	2.7	0.6957	ANTIGEN
HLA-A*30:01	419	428	10	ADYNYKLPDD	1.9e-05	82	0.6956	ANTIGEN
HLA-A*68:02	1017	1026	10	EIRASANLAA	0.04407	2.1	0.6955	ANTIGEN
HLA-A*68:01	1092	1101	10	EGVFVSNGTH	0.026904	4.7	0.6944	ANTIGEN
HLA-A*30:02	822	830	9	LFNKVTLAD	0.00044	34	0.6944	ANTIGEN
HLA-A*68:02	298	307	10	ETKCTLKSFT	0.004308	7.7	0.6923	ANTIGEN
HLA-B*08:01	17	25	9	NLTTRTQLP	0.003719	11	0.6921	ANTIGEN
HLA-A*68:02	1031	1040	10	ECVLGQSKRV	0.089832	1.3	0.6919	ANTIGEN
HLA-B*08:01	810	818	9	SKPSKRSFI	0.023519	3.5	0.691	ANTIGEN
HLA-A*30:01	823	831	9	FNKVTLADA	0.002748	17	0.69	ANTIGEN
HLA-A*30:01	246	255	10	RSYLTPGDSS	0.017511	6	0.6899	ANTIGEN
HLA-A*11:01	296	304	9	LSETKCTLK	0.085411	1.6	0.6883	ANTIGEN
HLA-A*30:02	260	269	10	AGAAAYYVGY	0.170264	0.83	0.6882	ANTIGEN
HLA-A*02:03	1171	1179	9	GINASVVNI	0.330579	0.45	0.6867	ANTIGEN
HLA-A*31:01	206	215	10	KHTPINLVRD	0.000902	17	0.6867	ANTIGEN
HLA-A*02:01	876	884	9	ALLAGTITS	0.112596	1.3	0.6861	ANTIGEN
HLA-B*15:01	1129	1138	10	VIGIVNNTVY	0.205713	0.92	0.6852	ANTIGEN
HLA-B*58:01	66	74	9	HAIHVSGTN	0.001114	13	0.6831	ANTIGEN
HLA-B*07:02	526	534	9	GPKKSTNLV	0.678799	0.13	0.6828	ANTIGEN
HLA-A*02:01	1192	1200	9	NLNESLIDL	0.618877	0.18	0.6827	ANTIGEN
HLA-B*51:01	490	499	10	FPLQSYGFQP	0.033781	2.9	0.6824	ANTIGEN
HLA-A*30:01	631	640	10	PTWRVYSTGS	0.000145	53	0.6815	ANTIGEN
HLA-A*68:01	149	158	10	NKSWMESEFR	0.196163	1.7	0.6813	ANTIGEN
HLA-A*01:01	482	491	10	GVEGFNCYFP	0.00023	34	0.6812	ANTIGEN
HLA-A*02:03	692	701	10	IIAYTMSLGA	0.013445	4.9	0.681	ANTIGEN
HLA-A*02:03	901	909	9	QMAYRFNGI	0.143578	1.1	0.6803	ANTIGEN
HLA-A*68:01	549	557	9	TGVLTESNK	0.046172	3.7	0.6803	ANTIGEN
HLA-B*08:01	820	828	9	DLLFNKVTL	0.539186	0.13	0.68	ANTIGEN
HLA-A*68:02	546	555	10	LTGTGVLTES	0.000762	17	0.6799	ANTIGEN
HLA-A*30:01	66	75	10	HAIHVSGTNG	0.00068	31	0.6798	ANTIGEN
HLA-A*30:01	566	575	10	GRDIADTTDA	0.000107	58	0.6795	ANTIGEN
HLA-A*03:01	1093	1101	9	GVFVSNGTH	0.047936	2.3	0.679	ANTIGEN
HLA-A*02:06	567	575	9	RDIADTTDA	0.000485	26	0.6774	ANTIGEN
HLA-A*68:02	287	296	10	DAVDCALDPL	0.02567	3	0.6767	ANTIGEN
HLA-B*57:01	1174	1183	10	ASVVNIQKEI	0.040448	3.2	0.6754	ANTIGEN
HLA-A*68:02	443	452	10	SKVGGNYNYL	0.007895	5.7	0.6741	ANTIGEN
HLA-A*02:06	23	31	9	QLPPAYTNS	0.019808	4.7	0.6729	ANTIGEN
HLA-A*68:02	122	130	9	NATNVVIKV	0.832699	0.04	0.6726	ANTIGEN
HLA-A*30:01	67	75	9	AIHVSGTNG	0.007237	11	0.6721	ANTIGEN
HLA-A*01:01	439	448	10	NNLDSKVGGN	5.8e-05	59	0.6721	ANTIGEN
HLA-A*30:02	909	917	9	IGVTQNVLY	0.312847	0.41	0.6715	ANTIGEN
HLA-A*30:01	232	240	9	GINITRFQT	0.012462	7.4	0.6699	ANTIGEN
HLA-B*51:01	242	251	10	LALHRSYLTP	0.001285	17	0.6697	ANTIGEN
HLA-A*30:01	202	211	10	KIYSKHTPIN	0.017424	6	0.6696	ANTIGEN
HLA-A*02:06	667	676	10	GAGICASYQT	0.000132	40	0.6695	ANTIGEN
HLA-A*01:01	552	561	10	LTESNKKFLP	0.001561	12	0.6681	ANTIGEN
HLA-A*30:02	566	574	9	GRDIADTTD	2.6e-05	77	0.668	ANTIGEN
HLA-A*30:02	1101	1110	10	HWFVTQRNFY	0.333339	0.36	0.6677	ANTIGEN
HLA-A*68:02	858	866	9	LTVLPPLLT	0.034818	2.5	0.6677	ANTIGEN
HLA-A*68:02	543	551	9	FNGLTGTGV	0.003938	8.1	0.6673	ANTIGEN
HLA-A*30:01	845	854	10	AARDLICAQK	0.418143	0.23	0.667	ANTIGEN
HLA-A*30:01	72	81	10	GTNGTKRFDN	0.000365	39	0.6665	ANTIGEN
HLA-B*51:01	764	773	10	NRALTGIAVE	0.000275	30	0.6662	ANTIGEN
HLA-A*02:06	22	31	10	TQLPPAYTNS	0.012665	6.1	0.6658	ANTIGEN
HLA-A*24:02	167	175	9	TFEYVSQPF	0.249643	0.4	0.6641	ANTIGEN
HLA-A*23:01	57	65	9	PFFSNVTWF	0.540445	0.14	0.6638	ANTIGEN
HLA-A*68:02	601	610	10	GTNTSNQVAV	0.040309	2.3	0.663	ANTIGEN
HLA-A*03:01	104	113	10	WIFGTTLDSK	0.309697	0.64	0.6625	ANTIGEN
HLA-A*02:01	857	865	9	GLTVLPPLL	0.622173	0.18	0.6621	ANTIGEN
HLA-A*30:02	665	673	9	PIGAGICAS	3.1e-05	74	0.6621	ANTIGEN
HLA-A*32:01	50	58	9	STQDLFLPF	0.51427	0.1	0.6619	ANTIGEN
HLA-A*02:03	248	257	10	YLTPGDSSSG	0.001449	14	0.661	ANTIGEN
HLA-A*02:06	288	296	9	AVDCALDPL	0.024479	4.2	0.6604	ANTIGEN
HLA-A*30:02	261	269	9	GAAAYYVGY	0.428567	0.24	0.6604	ANTIGEN
HLA-A*01:01	288	297	10	AVDCALDPLS	0.001054	15	0.6602	ANTIGEN
HLA-A*02:03	933	941	9	KIQDSLSST	0.116046	1.3	0.6586	ANTIGEN
HLA-A*30:01	312	321	10	IYQTSNFRVQ	0.002045	19	0.6567	ANTIGEN
HLA-B*35:01	56	65	10	LPFFSNVTWF	0.648367	0.14	0.6567	ANTIGEN
HLA-B*08:01	751	759	9	NLLLQYGSF	0.116843	0.99	0.6553	ANTIGEN
HLA-B*51:01	1221	1230	10	IAGLIAIVMV	0.004654	9	0.6548	ANTIGEN
HLA-A*30:02	542	550	9	NFNGLTGTG	0.00105	23	0.6541	ANTIGEN
HLA-A*30:02	647	655	9	AGCLIGAEH	0.022911	3.8	0.6535	ANTIGEN
HLA-B*57:01	658	667	10	NSYECDIPIG	0.00079	21	0.6533	ANTIGEN
HLA-B*15:01	550	559	10	GVLTESNKKF	0.056884	2.3	0.6528	ANTIGEN
HLA-A*68:01	886	895	10	WTFGAGAALQ	0.026187	4.7	0.6525	ANTIGEN
HLA-A*02:06	5	13	9	LVLLPLVSS	0.023011	4.4	0.6523	ANTIGEN
HLA-A*02:06	1112	1120	9	PQIITTDNT	0.000127	41	0.6522	ANTIGEN
HLA-A*68:02	261	270	10	GAAAYYVGYL	0.003897	8.1	0.6513	ANTIGEN
HLA-A*24:02	151	159	9	SWMESEFRV	0.143557	0.67	0.651	ANTIGEN
HLA-A*30:01	1104	1113	10	VTQRNFYEPQ	0.00323	16	0.6509	ANTIGEN
HLA-A*68:02	703	711	9	NSVAYSNNS	0.002997	9.3	0.6499	ANTIGEN
HLA-B*58:01	874	883	10	TSALLAGTIT	0.000709	16	0.6493	ANTIGEN
HLA-B*15:01	627	636	10	DQLTPTWRVY	0.267945	0.72	0.6489	ANTIGEN
HLA-B*58:01	671	679	9	CASYQTQTN	0.001284	12	0.6466	ANTIGEN
HLA-A*68:02	59	68	10	FSNVTWFHAI	0.014885	4.1	0.6466	ANTIGEN
HLA-A*02:03	698	706	9	SLGAENSVA	0.035348	2.9	0.6459	ANTIGEN
HLA-B*51:01	875	883	9	SALLAGTIT	0.008147	6.7	0.6456	ANTIGEN
HLA-A*31:01	348	357	10	ASVYAWNRKR	0.578807	0.26	0.6453	ANTIGEN
HLA-B*57:01	639	648	10	GSNVFQTRAG	0.000644	23	0.6448	ANTIGEN
HLA-A*30:01	845	853	9	AARDLICAQ	0.032452	3.9	0.6436	ANTIGEN
HLA-A*26:01	148	157	10	NNKSWMESEF	0.004544	5	0.6434	ANTIGEN
HLA-B*44:03	297	306	10	SETKCTLKSF	0.825971	0.07	0.6433	ANTIGEN
HLA-A*01:01	1166	1175	10	LGDISGINAS	0.000351	27	0.6431	ANTIGEN
HLA-A*30:02	496	504	9	GFQPTNGVG	0.002145	16	0.6424	ANTIGEN
HLA-A*03:01	6	14	9	VLLPLVSSQ	0.016165	3.8	0.6424	ANTIGEN
HLA-A*30:01	547	555	9	TGTGVLTES	0.001102	25	0.6422	ANTIGEN
HLA-A*02:06	800	809	10	FNFSQILPDP	0.000152	39	0.6417	ANTIGEN
HLA-B*08:01	996	1005	10	LITGRLQSLQ	0.002624	13	0.6397	ANTIGEN
HLA-A*68:02	259	267	9	TAGAAAYYV	0.203706	0.65	0.6397	ANTIGEN
HLA-B*57:01	997	1005	9	ITGRLQSLQ	0.0073	7.4	0.6388	ANTIGEN
HLA-B*40:01	660	668	9	YECDIPIGA	0.116337	0.89	0.6385	ANTIGEN
HLA-B*51:01	888	896	9	FGAGAALQI	0.198673	0.7	0.6377	ANTIGEN
HLA-A*30:02	666	674	9	IGAGICASY	0.482045	0.18	0.6368	ANTIGEN
HLA-A*11:01	1020	1029	10	ASANLAATKM	0.04432	2.2	0.6358	ANTIGEN
HLA-A*02:06	609	617	9	AVLYQDVNC	0.015255	5.4	0.6344	ANTIGEN
HLA-A*68:02	703	712	10	NSVAYSNNSI	0.094329	1.3	0.6342	ANTIGEN
HLA-A*23:01	1214	1223	10	WYIWLGFIAG	0.000148	18	0.634	ANTIGEN
HLA-A*03:01	1019	1028	10	RASANLAATK	0.471098	0.38	0.6339	ANTIGEN
HLA-A*02:01	944	952	9	ALGKLQDVV	0.173341	0.91	0.6335	ANTIGEN
HLA-A*30:01	683	691	9	RARSVASQS	0.345166	0.33	0.6325	ANTIGEN
HLA-B*40:01	168	176	9	FEYVSQPFL	0.922159	0.06	0.6324	ANTIGEN
HLA-A*30:01	558	566	9	KFLPFQQFG	0.037139	3.6	0.6324	ANTIGEN
HLA-A*68:01	625	634	10	HADQLTPTWR	0.312632	1.2	0.6323	ANTIGEN
HLA-A*68:01	501	509	9	NGVGYQPYR	0.402687	0.84	0.632	ANTIGEN
HLA-A*26:01	258	266	9	WTAGAAAYY	0.842739	0.03	0.6306	ANTIGEN
HLA-A*30:01	1104	1112	9	VTQRNFYEP	0.009851	8.4	0.6288	ANTIGEN
HLA-B*08:01	456	464	9	FRKSNLKPF	0.093246	1.3	0.628	ANTIGEN
HLA-A*26:01	481	490	10	NGVEGFNCYF	0.007145	3.9	0.6268	ANTIGEN
HLA-A*30:01	44	52	9	RSSVLHSTQ	0.065808	2.3	0.6268	ANTIGEN
HLA-A*30:01	847	856	10	RDLICAQKFN	0.000283	43	0.6258	ANTIGEN
HLA-A*30:01	632	640	9	TWRVYSTGS	0.006167	11	0.6258	ANTIGEN
HLA-A*68:02	872	881	10	QYTSALLAGT	0.002827	9.5	0.623	ANTIGEN
HLA-A*30:01	32	40	9	FTRGVYYPD	0.001303	24	0.6229	ANTIGEN
HLA-A*02:06	647	656	10	AGCLIGAEHV	0.001436	17	0.6223	ANTIGEN
HLA-A*11:01	939	947	9	SSTASALGK	0.738311	0.11	0.6215	ANTIGEN
HLA-A*31:01	795	804	10	KDFGGFNFSQ	0.001303	14	0.6214	ANTIGEN
HLA-A*02:03	544	553	10	NGLTGTGVLT	0.000689	19	0.6212	ANTIGEN
HLA-A*68:01	1074	1083	10	NFTTAPAICH	0.007857	7.5	0.6189	ANTIGEN
HLA-B*15:01	698	707	10	SLGAENSVAY	0.756258	0.1	0.6175	ANTIGEN
HLA-B*51:01	106	114	9	FGTTLDSKT	0.000486	25	0.6164	ANTIGEN
HLA-B*51:01	223	232	10	LEPLVDLPIG	0.000495	24	0.6153	ANTIGEN
HLA-A*02:03	821	829	9	LLFNKVTLA	0.890132	0.03	0.615	ANTIGEN
HLA-A*02:06	567	576	10	RDIADTTDAV	0.106538	1.6	0.6138	ANTIGEN
HLA-A*30:01	350	359	10	VYAWNRKRIS	0.003166	16	0.6137	ANTIGEN
HLA-A*02:01	175	183	9	FLMDLEGKQ	0.013587	4.3	0.6124	ANTIGEN
HLA-A*68:01	827	836	10	TLADAGFIKQ	0.008386	7.4	0.6118	ANTIGEN
HLA-A*02:03	933	942	10	KIQDSLSSTA	0.111573	1.4	0.6096	ANTIGEN
HLA-A*68:02	1	10	10	MFVFLVLLPL	0.004715	7.4	0.6092	ANTIGEN
HLA-A*24:02	268	276	9	GYLQPRTFL	0.523018	0.18	0.6082	ANTIGEN
HLA-B*15:01	750	759	10	SNLLLQYGSF	0.017178	4.1	0.6079	ANTIGEN
HLA-B*51:01	544	552	9	NGLTGTGVL	0.014446	4.8	0.6076	ANTIGEN
HLA-A*30:01	799	808	10	GFNFSQILPD	3.9e-05	73	0.6074	ANTIGEN
HLA-B*08:01	514	522	9	SFELLHAPA	0.006252	7.8	0.6074	ANTIGEN
HLA-A*30:01	263	272	10	AAYYVGYLQP	0.00701	11	0.6073	ANTIGEN
HLA-A*30:01	352	361	10	AWNRKRISNC	0.006804	11	0.6063	ANTIGEN
HLA-B*15:01	1044	1052	9	GKGYHLMSF	0.035141	2.9	0.6057	ANTIGEN
HLA-A*02:03	932	941	10	GKIQDSLSST	0.005501	7.6	0.6056	ANTIGEN
HLA-B*57:01	259	268	10	TAGAAAYYVG	0.000209	37	0.6045	ANTIGEN
HLA-B*51:01	592	600	9	FGGVSVITP	0.00234	13	0.6041	ANTIGEN
HLA-A*30:01	243	251	9	ALHRSYLTP	0.031205	4	0.6036	ANTIGEN
HLA-A*30:01	1100	1108	9	THWFVTQRN	0.000534	34	0.6024	ANTIGEN
HLA-A*68:02	1168	1177	10	DISGINASVV	0.353851	0.33	0.602	ANTIGEN
HLA-B*40:01	279	288	10	YNENGTITDA	0.001828	5.8	0.602	ANTIGEN
HLA-A*68:02	437	445	9	NSNNLDSKV	0.150579	0.84	0.6019	ANTIGEN
HLA-A*68:02	914	922	9	NVLYENQKL	0.091989	1.3	0.6017	ANTIGEN
HLA-A*68:01	638	646	9	TGSNVFQTR	0.603019	0.47	0.6003	ANTIGEN
HLA-A*68:01	32	41	10	FTRGVYYPDK	0.123026	2.3	0.5997	ANTIGEN
HLA-A*02:06	444	452	9	KVGGNYNYL	0.151237	1.2	0.5994	ANTIGEN
HLA-A*02:03	696	705	10	TMSLGAENSV	0.065801	1.9	0.5994	ANTIGEN
HLA-A*02:01	275	284	10	FLLKYNENGT	0.011515	4.6	0.5991	ANTIGEN
HLA-A*30:01	319	327	9	RVQPTESIV	0.153865	1.1	0.599	ANTIGEN
HLA-A*01:01	1015	1023	9	AAEIRASAN	0.000257	32	0.5986	ANTIGEN
HLA-A*02:01	515	524	10	FELLHAPATV	0.513156	0.26	0.5982	ANTIGEN
HLA-B*08:01	505	513	9	YQPYRVVVL	0.570928	0.11	0.5964	ANTIGEN
HLA-B*40:01	1181	1190	10	KEIDRLNEVA	0.084381	1.1	0.596	ANTIGEN
HLA-A*30:01	105	113	9	IFGTTLDSK	0.021217	5.2	0.5958	ANTIGEN
HLA-A*33:01	58	66	9	FFSNVTWFH	0.203952	0.7	0.5951	ANTIGEN
HLA-B*58:01	765	774	10	RALTGIAVEQ	0.004945	6	0.595	ANTIGEN
HLA-A*02:06	943	952	10	SALGKLQDVV	0.040258	3.1	0.595	ANTIGEN
HLA-A*33:01	420	428	9	DYNYKLPDD	7.3e-05	40	0.5946	ANTIGEN
HLA-A*68:02	373	382	10	SFSTFKCYGV	0.003237	8.9	0.5939	ANTIGEN
HLA-B*07:02	1068	1077	10	VPAQEKNFTT	0.025078	2.4	0.5936	ANTIGEN
HLA-B*08:01	951	960	10	VVNQNAQALN	0.000453	27	0.5936	ANTIGEN
HLA-A*30:02	986	994	9	KVEAEVQID	0.00018	47	0.5928	ANTIGEN
HLA-A*68:01	165	173	9	NCTFEYVSQ	0.000154	28	0.5914	ANTIGEN
HLA-B*51:01	111	119	9	DSKTQSLLI	0.470018	0.22	0.5911	ANTIGEN
HLA-A*02:03	248	256	9	YLTPGDSSS	0.024488	3.6	0.5905	ANTIGEN
HLA-A*30:02	487	496	10	NCYFPLQSYG	0.006457	8.3	0.5904	ANTIGEN
HLA-A*02:06	626	635	10	ADQLTPTWRV	0.398089	0.38	0.5883	ANTIGEN
HLA-B*44:02	1204	1213	10	GKYEQYIKWP	0.000292	14	0.5871	ANTIGEN
HLA-A*68:01	347	356	10	FASVYAWNRK	0.124948	2.3	0.5868	ANTIGEN
HLA-A*01:01	828	836	9	LADAGFIKQ	0.016301	2.9	0.5856	ANTIGEN
HLA-A*30:01	351	360	10	YAWNRKRISN	0.000651	32	0.5855	ANTIGEN
HLA-A*68:02	718	727	10	FTISVTTEIL	0.443734	0.24	0.5849	ANTIGEN
HLA-A*02:06	964	973	10	KQLSSNFGAI	0.071511	2.1	0.5841	ANTIGEN
HLA-A*30:01	245	254	10	HRSYLTPGDS	0.000327	41	0.5835	ANTIGEN
HLA-B*51:01	1138	1146	9	YDPLQPELD	7.6e-05	46	0.5835	ANTIGEN
HLA-B*08:01	800	808	9	FNFSQILPD	0.000277	33	0.5831	ANTIGEN
HLA-A*68:01	405	414	10	DEVRQIAPGQ	0.001151	15	0.5825	ANTIGEN
HLA-B*51:01	1069	1078	10	PAQEKNFTTA	0.000944	19	0.5825	ANTIGEN
HLA-A*02:06	291	299	9	CALDPLSET	0.042685	3	0.5823	ANTIGEN
HLA-B*08:01	240	249	10	TLLALHRSYL	0.05348	2	0.5823	ANTIGEN
HLA-B*57:01	891	900	10	GAALQIPFAM	0.013919	5.4	0.5822	ANTIGEN
HLA-B*53:01	84	93	10	LPFNDGVYFA	0.143023	0.57	0.5818	ANTIGEN
HLA-B*15:01	1112	1121	10	PQIITTDNTF	0.046758	2.6	0.5814	ANTIGEN
HLA-A*68:02	711	719	9	SIAIPTNFT	0.068188	1.6	0.5808	ANTIGEN
HLA-A*30:02	1039	1048	10	RVDFCGKGYH	0.040781	2.5	0.5807	ANTIGEN
HLA-A*02:01	1215	1224	10	YIWLGFIAGL	0.107916	1.3	0.5798	ANTIGEN
HLA-B*51:01	1218	1226	9	LGFIAGLIA	0.009106	6.3	0.5797	ANTIGEN
HLA-A*02:03	459	468	10	SNLKPFERDI	0.015475	4.6	0.5791	ANTIGEN
HLA-A*11:01	348	356	9	ASVYAWNRK	0.59342	0.21	0.5788	ANTIGEN
HLA-A*11:01	827	835	9	TLADAGFIK	0.639216	0.18	0.5781	ANTIGEN
HLA-A*23:01	488	496	9	CYFPLQSYG	0.008179	3.2	0.578	ANTIGEN
HLA-B*51:01	1166	1174	9	LGDISGINA	0.004918	8.7	0.5772	ANTIGEN
HLA-A*30:01	260	268	9	AGAAAYYVG	0.000492	35	0.5762	ANTIGEN
HLA-B*58:01	93	101	9	ASTEKSNII	0.023241	2.8	0.5761	ANTIGEN
HLA-A*01:01	1249	1258	10	SCGSCCKFDE	2e-06	99	0.5757	ANTIGEN
HLA-A*02:03	1170	1179	10	SGINASVVNI	0.021147	3.8	0.5753	ANTIGEN
HLA-A*30:01	765	773	9	RALTGIAVE	0.012968	7.2	0.5744	ANTIGEN
HLA-A*02:06	871	879	9	AQYTSALLA	0.351816	0.47	0.5732	ANTIGEN
HLA-B*51:01	985	993	9	DKVEAEVQI	0.056503	2	0.5732	ANTIGEN
HLA-B*35:01	149	157	9	NKSWMESEF	0.010122	3.7	0.5725	ANTIGEN
HLA-A*30:02	60	69	10	SNVTWFHAIH	0.005586	9	0.569	ANTIGEN
HLA-A*33:01	1199	1208	10	DLQELGKYEQ	0.001379	12	0.5686	ANTIGEN
HLA-B*40:01	190	198	9	REFVFKNID	0.002932	4.7	0.5685	ANTIGEN
HLA-A*31:01	182	191	10	KQGNFKNLRE	0.016692	5	0.5681	ANTIGEN
HLA-A*68:01	777	786	10	NTQEVFAQVK	0.804955	0.2	0.5676	ANTIGEN
HLA-B*58:01	928	936	9	NSAIGKIQD	0.000481	19	0.5659	ANTIGEN
HLA-A*02:06	46	54	9	SVLHSTQDL	0.123447	1.4	0.5654	ANTIGEN
HLA-A*30:01	1123	1131	9	SGNCDVVIG	8.8e-05	61	0.5637	ANTIGEN
HLA-B*07:02	630	639	10	TPTWRVYSTG	0.001404	10	0.5628	ANTIGEN
HLA-B*08:01	215	223	9	DLPQGFSAL	0.267074	0.41	0.5622	ANTIGEN
HLA-A*68:02	282	291	10	NGTITDAVDC	0.000352	24	0.5612	ANTIGEN
HLA-B*08:01	342	350	9	FNATRFASV	0.44423	0.2	0.5609	ANTIGEN
HLA-B*51:01	616	624	9	NCTEVPVAI	0.129927	1.1	0.5598	ANTIGEN
HLA-B*57:01	239	248	10	QTLLALHRSY	0.517764	0.52	0.5596	ANTIGEN
HLA-A*02:06	275	283	9	FLLKYNENG	0.006404	8.7	0.5595	ANTIGEN
HLA-B*35:01	84	92	9	LPFNDGVYF	0.984594	0.01	0.5593	ANTIGEN
HLA-B*07:02	680	689	10	SPRRARSVAS	0.321024	0.44	0.5591	ANTIGEN
HLA-A*30:01	421	430	10	YNYKLPDDFT	0.000787	29	0.559	ANTIGEN
HLA-A*68:02	602	611	10	TNTSNQVAVL	0.052718	1.9	0.5575	ANTIGEN
HLA-A*02:06	283	292	10	GTITDAVDCA	0.004651	10	0.557	ANTIGEN
HLA-A*02:01	875	884	10	SALLAGTITS	0.012192	4.5	0.5568	ANTIGEN
HLA-A*02:06	890	899	10	AGAALQIPFA	0.004465	11	0.5559	ANTIGEN
HLA-A*68:02	284	292	9	TITDAVDCA	0.0398	2.3	0.5555	ANTIGEN
HLA-A*02:06	326	335	10	IVRFPNITNL	0.209813	0.84	0.5548	ANTIGEN
HLA-A*30:02	496	505	10	GFQPTNGVGY	0.438863	0.23	0.5547	ANTIGEN
HLA-A*23:01	1100	1109	10	THWFVTQRNF	0.235909	0.36	0.5547	ANTIGEN
HLA-A*33:01	1199	1207	9	DLQELGKYE	0.001404	12	0.5544	ANTIGEN
HLA-A*02:06	283	291	9	GTITDAVDC	0.002187	15	0.5522	ANTIGEN
HLA-A*30:01	682	691	10	RRARSVASQS	0.052068	2.8	0.5522	ANTIGEN
HLA-B*35:01	1089	1097	9	FPREGVFVS	0.310374	0.41	0.5509	ANTIGEN
HLA-A*31:01	349	358	10	SVYAWNRKRI	0.063691	2.7	0.5509	ANTIGEN
HLA-A*30:02	699	708	10	LGAENSVAYS	0.003339	13	0.5507	ANTIGEN
HLA-A*01:01	569	578	10	IADTTDAVRD	0.000288	30	0.5502	ANTIGEN
HLA-A*30:01	682	690	9	RRARSVASQ	0.011717	7.7	0.549	ANTIGEN
HLA-A*11:01	912	921	10	TQNVLYENQK	0.04135	2.3	0.5489	ANTIGEN
HLA-A*68:02	873	881	9	YTSALLAGT	0.147206	0.85	0.5487	ANTIGEN
HLA-A*30:01	707	715	9	YSNNSIAIP	0.003038	16	0.5477	ANTIGEN
HLA-A*30:01	683	692	10	RARSVASQSI	0.169968	0.92	0.546	ANTIGEN
HLA-A*68:02	484	492	9	EGFNCYFPL	0.032181	2.7	0.5453	ANTIGEN
HLA-B*08:01	576	585	10	VRDPQTLEIL	0.012224	5.3	0.5446	ANTIGEN
HLA-A*30:01	592	601	10	FGGVSVITPG	3.5e-05	74	0.5442	ANTIGEN
HLA-B*58:01	970	978	9	FGAISSVLN	0.000371	21	0.5435	ANTIGEN
HLA-B*51:01	1072	1081	10	EKNFTTAPAI	0.009102	6.3	0.5428	ANTIGEN
HLA-A*68:02	62	70	9	VTWFHAIHV	0.489747	0.2	0.5426	ANTIGEN
HLA-A*68:02	1202	1210	9	ELGKYEQYI	0.032114	2.7	0.5415	ANTIGEN
HLA-A*68:01	637	646	10	STGSNVFQTR	0.89597	0.07	0.5411	ANTIGEN
HLA-B*40:01	515	523	9	FELLHAPAT	0.051521	1.4	0.5409	ANTIGEN
HLA-A*30:02	909	918	10	IGVTQNVLYE	0.003505	12	0.5408	ANTIGEN
HLA-A*68:01	638	647	10	TGSNVFQTRA	0.006393	8.1	0.5406	ANTIGEN
HLA-B*58:01	44	53	10	RSSVLHSTQD	0.001131	13	0.5404	ANTIGEN
HLA-A*02:06	218	227	10	QGFSALEPLV	0.009537	7.1	0.5402	ANTIGEN
HLA-A*02:06	1114	1123	10	IITTDNTFVS	0.000456	27	0.54	ANTIGEN
HLA-B*15:01	551	559	9	VLTESNKKF	0.329933	0.56	0.5392	ANTIGEN
HLA-A*68:01	1136	1144	9	TVYDPLQPE	0.224317	1.5	0.5391	ANTIGEN
HLA-A*30:01	822	831	10	LFNKVTLADA	0.002176	19	0.5389	ANTIGEN
HLA-B*57:01	760	769	10	CTQLNRALTG	0.00037	29	0.538	ANTIGEN
HLA-A*31:01	311	319	9	GIYQTSNFR	0.587274	0.25	0.538	ANTIGEN
HLA-A*30:01	63	71	9	TWFHAIHVS	0.022244	5.1	0.5374	ANTIGEN
HLA-A*68:02	258	267	10	WTAGAAAYYV	0.377231	0.3	0.5371	ANTIGEN
HLA-A*30:01	1013	1021	9	IRAAEIRAS	0.001267	24	0.5366	ANTIGEN
HLA-A*30:02	257	266	10	GWTAGAAAYY	0.411498	0.26	0.5358	ANTIGEN
HLA-A*68:02	940	948	9	STASALGKL	0.485571	0.21	0.5357	ANTIGEN
HLA-A*30:02	444	453	10	KVGGNYNYLY	0.561875	0.12	0.5338	ANTIGEN
HLA-B*40:01	744	752	9	GDSTECSNL	0.006657	3.3	0.5337	ANTIGEN
HLA-A*30:01	656	665	10	VNNSYECDIP	4.2e-05	72	0.5327	ANTIGEN
HLA-B*40:01	404	412	9	GDEVRQIAP	0.00019	15	0.5325	ANTIGEN
HLA-B*57:01	1093	1102	10	GVFVSNGTHW	0.757943	0.25	0.532	ANTIGEN
HLA-A*02:03	946	955	10	GKLQDVVNQN	0.00026	27	0.5315	ANTIGEN
HLA-A*68:02	702	711	10	ENSVAYSNNS	0.000847	17	0.5312	ANTIGEN
HLA-A*01:01	616	625	10	NCTEVPVAIH	0.009372	3.9	0.5302	ANTIGEN
HLA-B*08:01	764	772	9	NRALTGIAV	0.01369	5	0.5302	ANTIGEN
HLA-B*57:01	70	79	10	VSGTNGTKRF	0.225729	1.2	0.5301	ANTIGEN
HLA-B*40:01	1181	1189	9	KEIDRLNEV	0.808555	0.1	0.53	ANTIGEN
HLA-B*57:01	671	680	10	CASYQTQTNS	0.000659	23	0.5292	ANTIGEN
HLA-A*68:01	913	921	9	QNVLYENQK	0.049593	3.6	0.5285	ANTIGEN
HLA-B*58:01	770	779	10	IAVEQDKNTQ	0.001182	13	0.5274	ANTIGEN
HLA-A*01:01	285	293	9	ITDAVDCAL	0.11792	0.84	0.526	ANTIGEN
HLA-B*44:03	280	288	9	NENGTITDA	0.013633	2.4	0.5257	ANTIGEN
HLA-B*35:01	1138	1147	10	YDPLQPELDS	0.00227	7.2	0.5257	ANTIGEN
HLA-A*01:01	935	943	9	QDSLSSTAS	0.000165	39	0.5245	ANTIGEN
HLA-A*68:02	432	441	10	CVIAWNSNNL	0.011689	4.7	0.5242	ANTIGEN
HLA-B*08:01	241	249	9	LLALHRSYL	0.50463	0.15	0.5241	ANTIGEN
HLA-A*02:06	691	699	9	SIIAYTMSL	0.69038	0.11	0.5234	ANTIGEN
HLA-A*68:02	284	293	10	TITDAVDCAL	0.02409	3.1	0.5233	ANTIGEN
HLA-A*68:02	936	944	9	DSLSSTASA	0.204883	0.65	0.5231	ANTIGEN
HLA-B*15:01	34	43	10	RGVYYPDKVF	0.310843	0.6	0.5225	ANTIGEN
HLA-A*02:03	491	500	10	PLQSYGFQPT	7.2e-05	41	0.5224	ANTIGEN
HLA-A*30:01	31	40	10	SFTRGVYYPD	0.000524	34	0.5224	ANTIGEN
HLA-A*68:02	290	299	10	DCALDPLSET	0.015271	4.1	0.5222	ANTIGEN
HLA-A*30:01	672	680	9	ASYQTQTNS	0.064349	2.4	0.5213	ANTIGEN
HLA-A*02:03	947	956	10	KLQDVVNQNA	0.452435	0.28	0.5204	ANTIGEN
HLA-A*68:02	602	610	9	TNTSNQVAV	0.071173	1.5	0.5203	ANTIGEN
HLA-B*08:01	819	828	10	EDLLFNKVTL	0.037922	2.5	0.5188	ANTIGEN
HLA-B*57:01	171	180	10	VSQPFLMDLE	0.005774	8.3	0.5187	ANTIGEN
HLA-A*02:06	929	937	9	SAIGKIQDS	0.011527	6.4	0.5185	ANTIGEN
HLA-A*02:01	944	953	10	ALGKLQDVVN	0.000221	25	0.5183	ANTIGEN
HLA-A*30:01	702	710	9	ENSVAYSNN	7.1e-05	64	0.5181	ANTIGEN
HLA-A*68:01	263	271	9	AAYYVGYLQ	0.024951	4.8	0.5177	ANTIGEN
HLA-A*01:01	286	294	9	TDAVDCALD	8e-06	90	0.5173	ANTIGEN
HLA-A*01:01	746	755	10	STECSNLLLQ	0.026671	2.2	0.5169	ANTIGEN
HLA-A*30:01	952	960	9	VNQNAQALN	0.000444	37	0.5164	ANTIGEN
HLA-B*57:01	49	58	10	HSTQDLFLPF	0.665216	0.34	0.5162	ANTIGEN
HLA-B*08:01	759	767	9	FCTQLNRAL	0.040513	2.4	0.5159	ANTIGEN
HLA-A*30:01	1045	1054	10	KGYHLMSFPQ	0.004713	13	0.5158	ANTIGEN
HLA-A*30:02	257	265	9	GWTAGAAAY	0.168007	0.84	0.5157	ANTIGEN
HLA-A*02:03	1185	1194	10	RLNEVAKNLN	0.013268	4.9	0.5143	ANTIGEN
HLA-B*08:01	64	73	10	WFHAIHVSGT	0.000321	31	0.5138	ANTIGEN
HLA-B*58:01	608	616	9	VAVLYQDVN	0.000482	19	0.513	ANTIGEN
HLA-B*40:01	167	176	10	TFEYVSQPFL	0.282995	0.48	0.5109	ANTIGEN
HLA-A*24:02	489	497	9	YFPLQSYGF	0.80393	0.06	0.5107	ANTIGEN
HLA-B*40:01	1257	1265	9	DEDDSEPVL	0.57095	0.22	0.5104	ANTIGEN
HLA-B*08:01	1042	1050	9	FCGKGYHLM	0.018297	4.2	0.5098	ANTIGEN
HLA-B*35:01	81	89	9	NPVLPFNDG	0.003791	5.7	0.5086	ANTIGEN
HLA-A*30:01	935	944	10	QDSLSSTASA	0.006775	11	0.5079	ANTIGEN
HLA-A*30:02	887	895	9	TFGAGAALQ	0.001365	20	0.5074	ANTIGEN
HLA-B*15:01	871	880	10	AQYTSALLAG	0.004904	7.2	0.5072	ANTIGEN
HLA-A*30:02	114	122	9	TQSLLIVNN	0.001029	23	0.5071	ANTIGEN
HLA-B*08:01	353	361	9	WNRKRISNC	0.095341	1.2	0.5059	ANTIGEN
HLA-A*02:03	876	885	10	ALLAGTITSG	0.008093	6.3	0.5053	ANTIGEN
HLA-B*51:01	984	993	10	LDKVEAEVQI	0.001505	16	0.5052	ANTIGEN
HLA-B*44:03	1201	1209	9	QELGKYEQY	0.984568	0.01	0.5043	ANTIGEN
HLA-A*24:02	489	498	10	YFPLQSYGFQ	0.019898	2.2	0.5043	ANTIGEN
HLA-A*68:02	939	948	10	SSTASALGKL	0.077689	1.5	0.5037	ANTIGEN
HLA-A*68:02	710	719	10	NSIAIPTNFT	0.02311	3.2	0.5036	ANTIGEN
HLA-A*30:01	706	715	10	AYSNNSIAIP	0.001878	20	0.5035	ANTIGEN
HLA-B*07:02	599	607	9	TPGTNTSNQ	0.004969	5.4	0.5029	ANTIGEN
HLA-A*01:01	984	992	9	LDKVEAEVQ	0.000163	40	0.5017	ANTIGEN
HLA-B*57:01	1122	1131	10	VSGNCDVVIG	0.000248	34	0.5007	ANTIGEN
HLA-A*68:01	1135	1144	10	NTVYDPLQPE	0.05621	3.4	0.5004	ANTIGEN
HLA-A*24:02	350	358	9	VYAWNRKRI	0.275566	0.37	0.5003	ANTIGEN
HLA-B*15:01	473	481	9	YQAGSTPCN	0.00274	9.2	0.4992	ANTIGEN
HLA-A*30:01	239	247	9	QTLLALHRS	0.006034	12	0.499	ANTIGEN
HLA-A*33:01	198	207	10	DGYFKIYSKH	0.100392	1.3	0.4989	ANTIGEN
HLA-B*07:02	1089	1098	10	FPREGVFVSN	0.017352	2.9	0.4988	ANTIGEN
HLA-A*68:02	603	611	9	NTSNQVAVL	0.481301	0.21	0.4987	ANTIGEN
HLA-A*30:01	1105	1114	10	TQRNFYEPQI	0.01226	7.5	0.4981	ANTIGEN
HLA-A*30:01	1072	1080	9	EKNFTTAPA	0.001592	22	0.4978	ANTIGEN
HLA-A*30:01	633	641	9	WRVYSTGSN	2.4e-05	80	0.4976	ANTIGEN
HLA-B*58:01	1169	1178	10	ISGINASVVN	0.000914	14	0.4973	ANTIGEN
HLA-A*02:01	6	15	10	VLLPLVSSQC	0.032187	2.7	0.497	ANTIGEN
HLA-A*68:02	936	945	10	DSLSSTASAL	0.091553	1.3	0.4951	ANTIGEN
HLA-B*51:01	543	552	10	FNGLTGTGVL	0.001191	17	0.4936	ANTIGEN
HLA-A*68:02	759	768	10	FCTQLNRALT	0.001471	13	0.4934	ANTIGEN
HLA-B*51:01	1169	1177	9	ISGINASVV	0.019831	4.1	0.4934	ANTIGEN
HLA-A*68:02	886	894	9	WTFGAGAAL	0.477819	0.21	0.4918	ANTIGEN
HLA-A*68:02	1136	1145	10	TVYDPLQPEL	0.758137	0.06	0.4913	ANTIGEN
HLA-A*68:01	569	577	9	IADTTDAVR	0.06556	3.1	0.4911	ANTIGEN
HLA-A*30:02	480	489	10	CNGVEGFNCY	0.010431	6.1	0.4903	ANTIGEN
HLA-A*68:02	60	68	9	SNVTWFHAI	0.089812	1.3	0.4892	ANTIGEN
HLA-A*30:01	997	1006	10	ITGRLQSLQT	0.008017	9.5	0.4883	ANTIGEN
HLA-A*30:01	247	256	10	SYLTPGDSSS	0.007875	9.6	0.4882	ANTIGEN
HLA-A*68:02	657	666	10	NNSYECDIPI	0.004994	7.2	0.4879	ANTIGEN
HLA-A*30:01	527	535	9	PKKSTNLVK	0.013368	7.1	0.4877	ANTIGEN
HLA-A*30:01	528	536	9	KKSTNLVKN	0.000705	31	0.4876	ANTIGEN
HLA-A*02:06	913	922	10	QNVLYENQKL	0.00546	9.3	0.4874	ANTIGEN
HLA-A*01:01	746	754	9	STECSNLLL	0.130971	0.77	0.4871	ANTIGEN
HLA-A*30:01	900	908	9	MQMAYRFNG	0.005699	12	0.4868	ANTIGEN
HLA-A*33:01	148	156	9	NNKSWMESE	0.005559	6.5	0.4865	ANTIGEN
HLA-A*30:01	872	880	9	QYTSALLAG	0.002336	18	0.4865	ANTIGEN
HLA-A*30:01	1044	1053	10	GKGYHLMSFP	0.000261	44	0.4863	ANTIGEN
HLA-B*15:01	890	898	9	AGAALQIPF	0.062467	2.2	0.4855	ANTIGEN
HLA-B*51:01	1156	1164	9	FKNHTSPDV	0.003893	9.9	0.4846	ANTIGEN
HLA-A*30:02	237	245	9	RFQTLLALH	0.215343	0.66	0.4834	ANTIGEN
HLA-A*02:03	241	250	10	LLALHRSYLT	0.005872	7.3	0.4829	ANTIGEN
HLA-B*08:01	681	689	9	PRRARSVAS	0.001158	18	0.4829	ANTIGEN
HLA-A*23:01	421	429	9	YNYKLPDDF	0.021979	2	0.4828	ANTIGEN
HLA-A*68:02	115	123	9	QSLLIVNNA	0.047795	2	0.4826	ANTIGEN
HLA-B*51:01	985	994	10	DKVEAEVQID	0.000176	35	0.4824	ANTIGEN
HLA-B*51:01	770	778	9	IAVEQDKNT	0.001749	15	0.4823	ANTIGEN
HLA-A*30:01	639	647	9	GSNVFQTRA	0.031271	4	0.4813	ANTIGEN
HLA-B*53:01	83	92	10	VLPFNDGVYF	0.63303	0.07	0.4809	ANTIGEN
HLA-A*30:01	575	583	9	AVRDPQTLE	0.224019	0.66	0.4802	ANTIGEN
HLA-A*68:01	559	567	9	FLPFQQFGR	0.358274	0.96	0.4802	ANTIGEN
HLA-A*30:01	632	641	10	TWRVYSTGSN	0.000374	39	0.4797	ANTIGEN
HLA-A*68:02	719	727	9	TISVTTEIL	0.102376	1.2	0.4795	ANTIGEN
HLA-A*68:02	950	959	10	DVVNQNAQAL	0.145076	0.86	0.4789	ANTIGEN
HLA-A*30:01	640	648	9	SNVFQTRAG	0.001611	22	0.4789	ANTIGEN
HLA-A*68:01	807	815	9	PDPSKPSKR	0.001711	13	0.478	ANTIGEN
HLA-A*30:01	1205	1213	9	KYEQYIKWP	0.001832	20	0.4768	ANTIGEN
HLA-A*68:02	950	958	9	DVVNQNAQA	0.231345	0.58	0.4763	ANTIGEN
HLA-A*30:01	1105	1113	9	TQRNFYEPQ	0.023422	4.9	0.4762	ANTIGEN
HLA-B*07:02	951	959	9	VVNQNAQAL	0.19621	0.69	0.4749	ANTIGEN
HLA-A*68:02	1013	1022	10	IRAAEIRASA	0.017099	3.8	0.4748	ANTIGEN
HLA-A*24:02	185	194	10	NFKNLREFVF	0.094824	0.88	0.4735	ANTIGEN
HLA-B*57:01	858	867	10	LTVLPPLLTD	0.005575	8.4	0.4734	ANTIGEN
HLA-A*02:06	1114	1122	9	IITTDNTFV	0.140494	1.3	0.4733	ANTIGEN
HLA-B*35:01	861	869	9	LPPLLTDEM	0.608235	0.16	0.4723	ANTIGEN
HLA-B*58:01	219	228	10	GFSALEPLVD	0.000121	34	0.472	ANTIGEN
HLA-A*24:02	887	896	10	TFGAGAALQI	0.01264	2.7	0.472	ANTIGEN
HLA-A*02:03	117	126	10	LLIVNNATNV	0.142291	1.1	0.4718	ANTIGEN
HLA-B*51:01	1221	1229	9	IAGLIAIVM	0.108632	1.3	0.4716	ANTIGEN
HLA-B*15:01	1200	1209	10	LQELGKYEQY	0.505374	0.29	0.4702	ANTIGEN
HLA-A*68:01	262	271	10	AAAYYVGYLQ	0.00338	11	0.4697	ANTIGEN
HLA-B*44:03	701	710	10	AENSVAYSNN	0.005976	3.7	0.4697	ANTIGEN
HLA-A*01:01	748	757	10	ECSNLLLQYG	0.002699	8	0.4695	ANTIGEN
HLA-A*02:06	135	143	9	FCNDPFLGV	0.410169	0.36	0.4693	ANTIGEN
HLA-B*35:01	490	498	9	FPLQSYGFQ	0.027417	2.2	0.4668	ANTIGEN
HLA-B*51:01	224	232	9	EPLVDLPIG	0.011004	5.7	0.4666	ANTIGEN
HLA-B*40:01	153	161	9	MESEFRVYS	0.020417	2.1	0.4652	ANTIGEN
HLA-A*23:01	3	11	9	VFLVLLPLV	0.055977	1.2	0.4651	ANTIGEN
HLA-A*30:01	246	254	9	RSYLTPGDS	0.016947	6.1	0.4645	ANTIGEN
HLA-B*57:01	45	54	10	SSVLHSTQDL	0.014146	5.3	0.4645	ANTIGEN
HLA-A*01:01	600	609	10	PGTNTSNQVA	0.000624	20	0.4643	ANTIGEN
HLA-A*01:01	604	613	10	TSNQVAVLYQ	0.068861	1.3	0.4642	ANTIGEN
HLA-B*15:01	83	91	9	VLPFNDGVY	0.249396	0.76	0.4642	ANTIGEN
HLA-A*24:02	1040	1049	10	VDFCGKGYHL	0.060967	1.2	0.464	ANTIGEN
HLA-B*15:01	497	506	10	FQPTNGVGYQ	0.023123	3.6	0.4639	ANTIGEN
HLA-A*30:01	31	39	9	SFTRGVYYP	0.006059	12	0.4639	ANTIGEN
HLA-A*02:06	785	794	10	VKQIYKTPPI	0.009875	6.9	0.4633	ANTIGEN
HLA-B*15:01	310	318	9	KGIYQTSNF	0.164089	1.1	0.4627	ANTIGEN
HLA-B*57:01	607	616	10	QVAVLYQDVN	7.4e-05	52	0.4619	ANTIGEN
HLA-A*02:06	116	124	9	SLLIVNNAT	0.01951	4.7	0.4612	ANTIGEN
HLA-A*68:02	134	143	10	QFCNDPFLGV	0.030705	2.7	0.4607	ANTIGEN
HLA-A*68:02	262	270	9	AAAYYVGYL	0.08391	1.4	0.4605	ANTIGEN
HLA-B*07:02	630	638	9	TPTWRVYST	0.1245	0.96	0.4605	ANTIGEN
HLA-B*44:03	553	561	9	TESNKKFLP	0.02257	1.9	0.4599	ANTIGEN
HLA-A*01:01	289	298	10	VDCALDPLSE	6.8e-05	56	0.4584	ANTIGEN
HLA-A*68:02	882	890	9	ITSGWTFGA	0.197207	0.67	0.4577	ANTIGEN
HLA-A*30:01	899	908	10	AMQMAYRFNG	0.000389	38	0.4571	ANTIGEN
HLA-B*44:03	701	709	9	AENSVAYSN	0.105047	0.81	0.4563	ANTIGEN
HLA-B*08:01	1024	1032	9	LAATKMSEC	0.026093	3.3	0.4556	ANTIGEN
HLA-A*68:02	907	916	10	NGIGVTQNVL	0.018065	3.7	0.4555	ANTIGEN
HLA-B*08:01	341	350	10	VFNATRFASV	0.013469	5	0.4553	ANTIGEN
HLA-A*02:03	877	885	9	LLAGTITSG	0.033137	3	0.4552	ANTIGEN
HLA-A*01:01	570	578	9	ADTTDAVRD	2.5e-05	75	0.4548	ANTIGEN
HLA-A*30:01	1042	1051	10	FCGKGYHLMS	0.00041	38	0.4544	ANTIGEN
HLA-A*24:02	144	152	9	YYHKNNKSW	0.841714	0.04	0.4536	ANTIGEN
HLA-A*02:01	269	277	9	YLQPRTFLL	0.971198	0.02	0.4532	ANTIGEN
HLA-A*24:02	1137	1145	9	VYDPLQPEL	0.851829	0.04	0.4525	ANTIGEN
HLA-A*26:01	309	318	10	EKGIYQTSNF	0.011096	3	0.4514	ANTIGEN
HLA-A*68:02	1115	1123	9	ITTDNTFVS	0.007587	5.8	0.4511	ANTIGEN
HLA-B*08:01	1156	1165	10	FKNHTSPDVD	8e-06	87	0.451	ANTIGEN
HLA-A*30:01	143	151	9	VYYHKNNKS	0.030142	4.1	0.451	ANTIGEN
HLA-A*24:02	143	152	10	VYYHKNNKSW	0.637746	0.13	0.4497	ANTIGEN
HLA-A*01:01	136	145	10	CNDPFLGVYY	0.407233	0.26	0.4496	ANTIGEN
HLA-A*30:02	934	943	10	IQDSLSSTAS	0.000814	26	0.4491	ANTIGEN
HLA-A*02:01	4	13	10	FLVLLPLVSS	0.01328	4.3	0.4477	ANTIGEN
HLA-A*30:01	945	953	9	LGKLQDVVN	0.00025	45	0.4464	ANTIGEN
HLA-A*30:01	1018	1026	9	IRASANLAA	0.00781	9.6	0.4455	ANTIGEN
HLA-A*02:06	934	942	9	IQDSLSSTA	0.112514	1.5	0.4433	ANTIGEN
HLA-A*02:06	953	961	9	NQNAQALNT	0.0031	13	0.4432	ANTIGEN
HLA-A*02:03	276	285	10	LLKYNENGTI	0.04128	2.7	0.4428	ANTIGEN
HLA-A*68:02	873	882	10	YTSALLAGTI	0.109141	1.1	0.4428	ANTIGEN
HLA-A*31:01	558	567	10	KFLPFQQFGR	0.786339	0.07	0.441	ANTIGEN
HLA-A*01:01	603	612	10	NTSNQVAVLY	0.744843	0.08	0.4403	ANTIGEN
HLA-A*02:03	55	63	9	FLPFFSNVT	0.047652	2.4	0.44	ANTIGEN
HLA-A*02:06	114	123	10	TQSLLIVNNA	0.022304	4.4	0.4399	ANTIGEN
HLA-A*30:01	854	862	9	KFNGLTVLP	0.05441	2.7	0.439	ANTIGEN
HLA-A*30:01	1106	1115	10	QRNFYEPQII	0.001269	24	0.439	ANTIGEN
HLA-A*02:06	891	899	9	GAALQIPFA	0.073144	2.1	0.4388	ANTIGEN
HLA-A*01:01	604	612	9	TSNQVAVLY	0.917927	0.03	0.4387	ANTIGEN
HLA-B*51:01	600	608	9	PGTNTSNQV	0.002547	12	0.4377	ANTIGEN
HLA-A*02:03	1024	1033	10	LAATKMSECV	0.009782	5.7	0.4375	ANTIGEN
HLA-A*01:01	285	294	10	ITDAVDCALD	0.001381	12	0.4368	ANTIGEN
HLA-A*02:03	915	923	9	VLYENQKLI	0.648983	0.12	0.4361	ANTIGEN
HLA-A*11:01	778	786	9	TQEVFAQVK	0.082355	1.6	0.4357	ANTIGEN
HLA-B*08:01	1041	1049	9	DFCGKGYHL	0.126254	0.92	0.4337	ANTIGEN
HLA-B*51:01	461	469	9	LKPFERDIS	1.9e-05	67	0.4333	ANTIGEN
HLA-A*02:06	116	125	10	SLLIVNNATN	0.000141	40	0.4332	ANTIGEN
HLA-A*68:02	633	642	10	WRVYSTGSNV	0.040077	2.3	0.4326	ANTIGEN
HLA-A*01:01	1190	1199	10	AKNLNESLID	1e-05	88	0.4325	ANTIGEN
HLA-A*30:01	422	430	9	NYKLPDDFT	0.003926	14	0.4315	ANTIGEN
HLA-B*08:01	299	308	10	TKCTLKSFTV	0.001144	19	0.4314	ANTIGEN
HLA-A*30:01	605	613	9	SNQVAVLYQ	0.001556	22	0.4311	ANTIGEN
HLA-A*30:02	781	789	9	VFAQVKQIY	0.644353	0.08	0.4311	ANTIGEN
HLA-B*40:01	1167	1175	9	GDISGINAS	0.000607	9.2	0.4307	ANTIGEN
HLA-A*01:01	136	144	9	CNDPFLGVY	0.398499	0.27	0.4295	ANTIGEN
HLA-A*02:03	1023	1032	10	NLAATKMSEC	0.011194	5.4	0.4294	ANTIGEN
HLA-B*51:01	874	882	9	TSALLAGTI	0.090363	1.4	0.4292	ANTIGEN
HLA-A*31:01	150	158	9	KSWMESEFR	0.653923	0.17	0.4287	ANTIGEN
HLA-B*57:01	43	52	10	FRSSVLHSTQ	0.002065	14	0.4285	ANTIGEN
HLA-B*44:03	829	837	9	ADAGFIKQY	0.769592	0.1	0.4271	ANTIGEN
HLA-A*68:01	1237	1245	9	MTSCCSCLK	0.109112	2.4	0.427	ANTIGEN
HLA-A*02:03	4	12	9	FLVLLPLVS	0.014056	4.8	0.4266	ANTIGEN
HLA-A*02:06	606	614	9	NQVAVLYQD	0.000641	24	0.4266	ANTIGEN
HLA-A*30:01	274	283	10	TFLLKYNENG	0.000288	43	0.426	ANTIGEN
HLA-B*58:01	45	53	9	SSVLHSTQD	0.001143	13	0.4256	ANTIGEN
HLA-B*15:01	1113	1121	9	QIITTDNTF	0.529365	0.26	0.4253	ANTIGEN
HLA-A*02:03	915	924	10	VLYENQKLIA	0.193144	0.84	0.4232	ANTIGEN
HLA-A*24:02	758	767	10	SFCTQLNRAL	0.009583	3	0.4227	ANTIGEN
HLA-B*51:01	599	608	10	TPGTNTSNQV	0.070672	1.7	0.4224	ANTIGEN
HLA-A*68:01	500	509	10	TNGVGYQPYR	0.147921	2	0.4223	ANTIGEN
HLA-A*02:06	855	864	10	FNGLTVLPPL	0.004557	11	0.422	ANTIGEN
HLA-A*30:02	597	606	10	VITPGTNTSN	0.000445	34	0.4217	ANTIGEN
HLA-A*68:02	165	174	10	NCTFEYVSQP	0.020653	3.5	0.4213	ANTIGEN
HLA-A*68:02	1182	1190	9	EIDRLNEVA	0.020751	3.4	0.4209	ANTIGEN
HLA-A*02:03	623	632	10	AIHADQLTPT	0.018095	4.2	0.4202	ANTIGEN
HLA-A*02:06	1103	1112	10	FVTQRNFYEP	0.001085	19	0.4202	ANTIGEN
HLA-B*08:01	191	199	9	EFVFKNIDG	0.00019	38	0.4189	ANTIGEN
HLA-A*01:01	480	488	9	CNGVEGFNC	3.8e-05	68	0.4188	ANTIGEN
HLA-A*23:01	1109	1118	10	FYEPQIITTD	0.000733	9.4	0.4179	ANTIGEN
HLA-B*35:01	699	707	9	LGAENSVAY	0.795492	0.08	0.4173	ANTIGEN
HLA-A*30:01	1	9	9	MFVFLVLLP	0.000774	29	0.4166	ANTIGEN
HLA-A*30:01	854	863	10	KFNGLTVLPP	0.007854	9.6	0.4163	ANTIGEN
HLA-A*68:02	1168	1176	9	DISGINASV	0.887294	0.02	0.4155	ANTIGEN
HLA-A*68:02	374	382	9	FSTFKCYGV	0.102784	1.2	0.414	ANTIGEN
HLA-B*51:01	819	827	9	EDLLFNKVT	0.000576	23	0.4118	ANTIGEN
HLA-A*30:01	1073	1082	10	KNFTTAPAIC	0.001968	20	0.4106	ANTIGEN
HLA-A*30:02	236	245	10	TRFQTLLALH	0.025074	3.6	0.4093	ANTIGEN
HLA-A*30:01	183	191	9	QGNFKNLRE	0.001117	25	0.409	ANTIGEN
HLA-A*30:01	3	12	10	VFLVLLPLVS	0.000596	33	0.4076	ANTIGEN
HLA-A*68:02	58	67	10	FFSNVTWFHA	0.00388	8.1	0.4074	ANTIGEN
HLA-A*30:01	981	990	10	LSRLDKVEAE	0.00159	22	0.407	ANTIGEN
HLA-A*30:01	1087	1096	10	AHFPREGVFV	0.009225	8.8	0.4069	ANTIGEN
HLA-B*08:01	353	362	10	WNRKRISNCV	0.017411	4.3	0.4064	ANTIGEN
HLA-B*57:01	889	898	10	GAGAALQIPF	0.016632	5	0.4055	ANTIGEN
HLA-A*68:02	281	290	10	ENGTITDAVD	2.2e-05	55	0.4053	ANTIGEN
HLA-B*44:03	1257	1266	10	DEDDSEPVLK	0.008282	3.1	0.4031	ANTIGEN
HLA-A*02:03	367	375	9	VLYNSASFS	0.034662	2.9	0.4029	ANTIGEN
HLA-B*08:01	1109	1117	9	FYEPQIITT	0.041534	2.4	0.4027	ANTIGEN
HLA-A*30:01	105	114	10	IFGTTLDSKT	0.000159	52	0.4027	ANTIGEN
HLA-A*30:01	1073	1081	9	KNFTTAPAI	0.056159	2.7	0.4016	ANTIGEN
HLA-A*33:01	838	847	10	GDCLGDIAAR	0.008567	5.4	0.4013	ANTIGEN
HLA-A*30:02	771	779	9	AVEQDKNTQ	0.00221	16	0.4004	ANTIGEN
HLA-A*31:01	310	319	10	KGIYQTSNFR	0.617169	0.21	0.3992	NON-ANTIGEN
HLA-A*68:02	745	753	9	DSTECSNLL	0.120325	1.1	0.3987	NON-ANTIGEN
HLA-A*01:01	743	752	10	CGDSTECSNL	0.000491	22	0.3973	NON-ANTIGEN
HLA-A*68:02	745	754	10	DSTECSNLLL	0.036717	2.5	0.3957	NON-ANTIGEN
HLA-B*57:01	115	124	10	QSLLIVNNAT	0.001109	18	0.3954	NON-ANTIGEN
HLA-B*07:02	1088	1097	10	HFPREGVFVS	0.051847	1.7	0.3947	NON-ANTIGEN
HLA-A*02:06	1256	1264	9	FDEDDSEPV	0.002991	13	0.3937	NON-ANTIGEN
HLA-B*08:01	1155	1164	10	YFKNHTSPDV	0.023581	3.5	0.3937	NON-ANTIGEN
HLA-B*08:01	233	241	9	INITRFQTL	0.740901	0.05	0.3934	NON-ANTIGEN
HLA-A*02:06	1227	1236	10	IVMVTIMLCC	0.000754	22	0.3929	NON-ANTIGEN
HLA-A*02:03	276	284	9	LLKYNENGT	0.008839	6.1	0.3919	NON-ANTIGEN
HLA-A*68:02	928	937	10	NSAIGKIQDS	0.000308	25	0.3899	NON-ANTIGEN
HLA-B*58:01	970	979	10	FGAISSVLND	0.000111	35	0.3887	NON-ANTIGEN
HLA-A*02:03	311	320	10	GIYQTSNFRV	0.102669	1.5	0.388	NON-ANTIGEN
HLA-B*51:01	855	863	9	FNGLTVLPP	0.000252	31	0.3867	NON-ANTIGEN
HLA-B*08:01	1155	1163	9	YFKNHTSPD	0.00283	12	0.3867	NON-ANTIGEN
HLA-A*68:02	281	289	9	ENGTITDAV	0.043113	2.2	0.3865	NON-ANTIGEN
HLA-B*07:02	208	216	9	TPINLVRDL	0.548006	0.21	0.3862	NON-ANTIGEN
HLA-A*30:02	151	160	10	SWMESEFRVY	0.354502	0.33	0.3861	NON-ANTIGEN
HLA-A*68:01	88	97	10	DGVYFASTEK	0.718688	0.3	0.3846	NON-ANTIGEN
HLA-B*51:01	862	871	10	PPLLTDEMIA	0.000481	25	0.3844	NON-ANTIGEN
HLA-A*30:01	672	681	10	ASYQTQTNSP	0.011436	7.8	0.3837	NON-ANTIGEN
HLA-A*68:01	198	206	9	DGYFKIYSK	0.55328	0.55	0.3822	NON-ANTIGEN
HLA-B*51:01	1069	1077	9	PAQEKNFTT	0.001284	17	0.382	NON-ANTIGEN
HLA-B*51:01	657	665	9	NNSYECDIP	6.3e-05	49	0.3819	NON-ANTIGEN
HLA-A*02:03	366	375	10	SVLYNSASFS	0.00688	6.8	0.3816	NON-ANTIGEN
HLA-B*58:01	625	633	9	HADQLTPTW	0.990462	0.01	0.3807	NON-ANTIGEN
HLA-A*68:02	121	130	10	NNATNVVIKV	0.173319	0.75	0.3807	NON-ANTIGEN
HLA-A*03:01	454	463	10	RLFRKSNLKP	0.463635	0.4	0.3804	NON-ANTIGEN
HLA-A*68:01	571	580	10	DTTDAVRDPQ	0.007623	7.6	0.3799	NON-ANTIGEN
HLA-A*23:01	455	464	10	LFRKSNLKPF	0.043296	1.4	0.379	NON-ANTIGEN
HLA-A*30:01	1170	1178	9	SGINASVVN	0.000611	32	0.3777	NON-ANTIGEN
HLA-A*24:02	144	153	10	YYHKNNKSWM	0.073831	1.1	0.3777	NON-ANTIGEN
HLA-A*30:01	750	758	9	SNLLLQYGS	0.000853	28	0.3776	NON-ANTIGEN
HLA-B*35:01	24	32	9	LPPAYTNSF	0.85814	0.06	0.3775	NON-ANTIGEN
HLA-B*15:01	912	920	9	TQNVLYENQ	0.001637	12	0.3775	NON-ANTIGEN
HLA-A*68:01	121	129	9	NNATNVVIK	0.240736	1.5	0.3765	NON-ANTIGEN
HLA-A*68:01	1075	1083	9	FTTAPAICH	0.110207	2.4	0.3761	NON-ANTIGEN
HLA-B*51:01	861	870	10	LPPLLTDEMI	0.13331	1.1	0.3759	NON-ANTIGEN
HLA-A*02:06	220	229	10	FSALEPLVDL	0.071597	2.1	0.3757	NON-ANTIGEN
HLA-A*23:01	1216	1224	9	IWLGFIAGL	0.117938	0.7	0.3757	NON-ANTIGEN
HLA-A*30:02	1102	1111	10	WFVTQRNFYE	0.002518	15	0.3754	NON-ANTIGEN
HLA-A*02:06	964	972	9	KQLSSNFGA	0.195068	0.9	0.3753	NON-ANTIGEN
HLA-A*30:01	1191	1199	9	KNLNESLID	7.2e-05	64	0.375	NON-ANTIGEN
HLA-A*30:02	1040	1048	9	VDFCGKGYH	0.002379	15	0.375	NON-ANTIGEN
HLA-B*07:02	810	819	10	SKPSKRSFIE	0.003026	6.9	0.3746	NON-ANTIGEN
HLA-B*40:01	1190	1198	9	AKNLNESLI	0.004196	4	0.3737	NON-ANTIGEN
HLA-A*30:01	557	566	10	KKFLPFQQFG	0.00272	17	0.3735	NON-ANTIGEN
HLA-B*40:01	818	827	10	IEDLLFNKVT	0.002082	5.5	0.373	NON-ANTIGEN
HLA-A*30:01	885	893	9	GWTFGAGAA	0.000496	35	0.3726	NON-ANTIGEN
HLA-A*01:01	1039	1047	9	RVDFCGKGY	0.526344	0.18	0.3717	NON-ANTIGEN
HLA-A*30:01	774	783	10	QDKNTQEVFA	0.000391	38	0.3716	NON-ANTIGEN
HLA-B*40:01	932	940	9	GKIQDSLSS	0.000509	9.9	0.3702	NON-ANTIGEN
HLA-A*02:06	860	868	9	VLPPLLTDE	0.006436	8.6	0.3699	NON-ANTIGEN
HLA-B*44:03	778	787	10	TQEVFAQVKQ	0.001915	6	0.3697	NON-ANTIGEN
HLA-B*07:02	1056	1065	10	APHGVVFLHV	0.218375	0.64	0.3693	NON-ANTIGEN
HLA-B*51:01	923	932	10	IANQFNSAIG	0.000745	21	0.3691	NON-ANTIGEN
HLA-A*01:01	828	837	10	LADAGFIKQY	0.840121	0.05	0.3679	NON-ANTIGEN
HLA-A*26:01	1220	1229	10	FIAGLIAIVM	0.024055	2	0.3676	NON-ANTIGEN
HLA-A*30:01	527	536	10	PKKSTNLVKN	4e-05	73	0.3676	NON-ANTIGEN
HLA-B*35:01	1139	1147	9	DPLQPELDS	0.002662	6.7	0.3674	NON-ANTIGEN
HLA-A*01:01	479	488	10	PCNGVEGFNC	1.8e-05	80	0.3674	NON-ANTIGEN
HLA-A*30:01	794	803	10	IKDFGGFNFS	0.000387	38	0.367	NON-ANTIGEN
HLA-B*44:03	747	756	10	TECSNLLLQY	0.808921	0.08	0.3653	NON-ANTIGEN
HLA-A*30:01	85	93	9	PFNDGVYFA	0.004041	14	0.3651	NON-ANTIGEN
HLA-A*02:01	983	992	10	RLDKVEAEVQ	0.008607	5.3	0.3651	NON-ANTIGEN
HLA-B*44:02	774	782	9	QDKNTQEVF	0.17733	0.53	0.3632	NON-ANTIGEN
HLA-A*68:02	81	90	10	NPVLPFNDGV	0.120157	1.1	0.363	NON-ANTIGEN
HLA-A*30:01	120	129	10	VNNATNVVIK	0.01876	5.7	0.3623	NON-ANTIGEN
HLA-B*57:01	71	79	9	SGTNGTKRF	0.020077	4.5	0.3615	NON-ANTIGEN
HLA-A*30:01	1203	1211	9	LGKYEQYIK	0.066609	2.3	0.3613	NON-ANTIGEN
HLA-B*57:01	877	886	10	LLAGTITSGW	0.633888	0.36	0.359	NON-ANTIGEN
HLA-A*30:01	147	156	10	KNNKSWMESE	0.001443	23	0.3587	NON-ANTIGEN
HLA-A*30:02	432	440	9	CVIAWNSNN	0.000272	41	0.3572	NON-ANTIGEN
HLA-A*30:01	930	939	10	AIGKIQDSLS	0.000495	35	0.3566	NON-ANTIGEN
HLA-B*08:01	1041	1050	10	DFCGKGYHLM	0.011535	5.5	0.3566	NON-ANTIGEN
HLA-B*51:01	120	128	9	VNNATNVVI	0.026899	3.3	0.3557	NON-ANTIGEN
HLA-B*51:01	856	864	9	NGLTVLPPL	0.04915	2.3	0.3547	NON-ANTIGEN
HLA-A*30:02	305	313	9	SFTVEKGIY	0.188151	0.75	0.3544	NON-ANTIGEN
HLA-A*02:01	1255	1264	10	KFDEDDSEPV	0.005705	6.5	0.3543	NON-ANTIGEN
HLA-B*57:01	879	888	10	AGTITSGWTF	0.689438	0.31	0.3525	NON-ANTIGEN
HLA-A*01:01	152	161	10	WMESEFRVYS	0.003559	6.8	0.3518	NON-ANTIGEN
HLA-B*51:01	1057	1065	9	PHGVVFLHV	0.002359	13	0.3513	NON-ANTIGEN
HLA-A*24:02	48	56	9	LHSTQDLFL	0.005719	3.8	0.3504	NON-ANTIGEN
HLA-A*30:02	946	954	9	GKLQDVVNQ	0.000486	33	0.3499	NON-ANTIGEN
HLA-B*57:01	878	887	10	LAGTITSGWT	0.019304	4.6	0.3495	NON-ANTIGEN
HLA-A*68:01	1202	1211	10	ELGKYEQYIK	0.05624	3.4	0.3491	NON-ANTIGEN
HLA-A*30:01	1230	1239	10	VTIMLCCMTS	0.0004	38	0.3491	NON-ANTIGEN
HLA-A*24:02	1088	1096	9	HFPREGVFV	0.061279	1.2	0.3482	NON-ANTIGEN
HLA-A*24:02	23	32	10	QLPPAYTNSF	0.458879	0.22	0.3474	NON-ANTIGEN
HLA-B*44:03	1030	1038	9	SECVLGQSK	0.049231	1.3	0.3474	NON-ANTIGEN
HLA-A*30:01	784	793	10	QVKQIYKTPP	0.006724	11	0.3472	NON-ANTIGEN
HLA-A*02:06	859	868	10	TVLPPLLTDE	0.011927	6.3	0.3468	NON-ANTIGEN
HLA-A*30:01	981	989	9	LSRLDKVEA	0.068956	2.2	0.3462	NON-ANTIGEN
HLA-A*68:02	1113	1122	10	QIITTDNTFV	0.047586	2.1	0.3458	NON-ANTIGEN
HLA-A*23:01	77	86	10	KRFDNPVLPF	0.172932	0.49	0.3451	NON-ANTIGEN
HLA-A*02:06	605	614	10	SNQVAVLYQD	0.000138	40	0.345	NON-ANTIGEN
HLA-B*44:03	1201	1210	10	QELGKYEQYI	0.184741	0.6	0.3439	NON-ANTIGEN
HLA-A*24:02	1094	1102	9	VFVSNGTHW	0.754597	0.07	0.3438	NON-ANTIGEN
HLA-B*08:01	156	164	9	EFRVYSSAN	0.000612	24	0.3435	NON-ANTIGEN
HLA-A*02:06	930	938	9	AIGKIQDSL	0.070875	2.1	0.3428	NON-ANTIGEN
HLA-A*68:02	1108	1117	10	NFYEPQIITT	0.00838	5.6	0.3426	NON-ANTIGEN
HLA-A*68:02	914	923	10	NVLYENQKLI	0.055377	1.8	0.3419	NON-ANTIGEN
HLA-B*08:01	236	244	9	TRFQTLLAL	0.099582	1.2	0.3406	NON-ANTIGEN
HLA-B*08:01	145	153	9	YHKNNKSWM	0.030856	2.9	0.3388	NON-ANTIGEN
HLA-B*51:01	282	290	9	NGTITDAVD	1.4e-05	71	0.3386	NON-ANTIGEN
HLA-A*68:02	881	890	10	TITSGWTFGA	0.070809	1.6	0.3382	NON-ANTIGEN
HLA-B*44:02	847	855	9	RDLICAQKF	0.057758	0.99	0.3381	NON-ANTIGEN
HLA-B*08:01	43	51	9	FRSSVLHST	0.005084	8.7	0.3365	NON-ANTIGEN
HLA-A*31:01	237	246	10	RFQTLLALHR	0.649947	0.18	0.3353	NON-ANTIGEN
HLA-A*30:01	326	334	9	IVRFPNITN	0.090898	1.8	0.3351	NON-ANTIGEN
HLA-A*30:01	931	940	10	IGKIQDSLSS	0.000816	29	0.3344	NON-ANTIGEN
HLA-A*03:01	197	206	10	IDGYFKIYSK	0.040897	2.4	0.3338	NON-ANTIGEN
HLA-A*02:06	953	962	10	NQNAQALNTL	0.056415	2.5	0.3336	NON-ANTIGEN
HLA-B*35:01	748	756	9	ECSNLLLQY	0.378678	0.34	0.3331	NON-ANTIGEN
HLA-A*30:01	526	535	10	GPKKSTNLVK	0.038975	3.5	0.3329	NON-ANTIGEN
HLA-A*30:02	82	91	10	PVLPFNDGVY	0.07064	1.8	0.3324	NON-ANTIGEN
HLA-A*02:06	1131	1140	10	GIVNNTVYDP	0.000344	30	0.332	NON-ANTIGEN
HLA-A*01:01	1258	1266	9	EDDSEPVLK	0.025282	2.3	0.3319	NON-ANTIGEN
HLA-A*02:06	82	90	9	PVLPFNDGV	0.021642	4.5	0.3319	NON-ANTIGEN
HLA-A*30:01	300	309	10	KCTLKSFTVE	0.016011	6.3	0.3315	NON-ANTIGEN
HLA-B*08:01	929	938	10	SAIGKIQDSL	0.280355	0.38	0.3302	NON-ANTIGEN
HLA-A*30:02	952	961	10	VNQNAQALNT	0.000394	36	0.3302	NON-ANTIGEN
HLA-A*30:01	681	690	10	PRRARSVASQ	0.000197	48	0.33	NON-ANTIGEN
HLA-A*30:01	1106	1114	9	QRNFYEPQI	0.005267	12	0.3296	NON-ANTIGEN
HLA-A*68:02	954	962	9	QNAQALNTL	0.048079	2	0.3288	NON-ANTIGEN
HLA-A*02:06	1231	1239	9	TIMLCCMTS	0.001389	18	0.3283	NON-ANTIGEN
HLA-A*30:01	1107	1115	9	RNFYEPQII	0.024125	4.8	0.3282	NON-ANTIGEN
HLA-B*57:01	880	888	9	GTITSGWTF	0.811974	0.2	0.3272	NON-ANTIGEN
HLA-A*30:02	371	380	10	SASFSTFKCY	0.373767	0.31	0.3271	NON-ANTIGEN
HLA-B*58:01	927	936	10	FNSAIGKIQD	0.000355	22	0.3264	NON-ANTIGEN
HLA-B*35:01	1056	1064	9	APHGVVFLH	0.284317	0.44	0.3255	NON-ANTIGEN
HLA-A*68:02	398	407	10	DSFVIRGDEV	0.114458	1.1	0.3245	NON-ANTIGEN
HLA-A*68:01	1103	1111	9	FVTQRNFYE	0.012252	6.4	0.3219	NON-ANTIGEN
HLA-B*57:01	878	886	9	LAGTITSGW	0.908875	0.1	0.3218	NON-ANTIGEN
HLA-A*02:01	47	56	10	VLHSTQDLFL	0.116616	1.3	0.3211	NON-ANTIGEN
HLA-A*68:02	848	857	10	DLICAQKFNG	4.1e-05	47	0.3205	NON-ANTIGEN
HLA-A*31:01	445	454	10	VGGNYNYLYR	0.048794	3.1	0.3204	NON-ANTIGEN
HLA-A*02:06	117	125	9	LLIVNNATN	0.000467	26	0.3199	NON-ANTIGEN
HLA-A*02:06	1226	1235	10	AIVMVTIMLC	0.001642	16	0.3195	NON-ANTIGEN
HLA-B*57:01	882	891	10	ITSGWTFGAG	0.000854	21	0.3193	NON-ANTIGEN
HLA-A*68:01	1099	1108	10	GTHWFVTQRN	0.028552	4.6	0.3192	NON-ANTIGEN
HLA-B*15:01	1200	1208	9	LQELGKYEQ	0.001352	13	0.319	NON-ANTIGEN
HLA-B*40:01	280	289	10	NENGTITDAV	0.06576	1.2	0.3182	NON-ANTIGEN
HLA-A*30:01	963	971	9	VKQLSSNFG	0.000386	38	0.3182	NON-ANTIGEN
HLA-A*02:03	325	333	9	SIVRFPNIT	0.007202	6.7	0.318	NON-ANTIGEN
HLA-A*68:02	1135	1143	9	NTVYDPLQP	0.010054	5.1	0.3175	NON-ANTIGEN
HLA-B*57:01	552	560	9	LTESNKKFL	0.027019	3.9	0.3167	NON-ANTIGEN
HLA-A*02:03	1220	1228	9	FIAGLIAIV	0.76346	0.07	0.3162	NON-ANTIGEN
HLA-B*40:01	1256	1265	10	FDEDDSEPVL	0.691166	0.16	0.3154	NON-ANTIGEN
HLA-A*02:06	782	791	10	FAQVKQIYKT	0.019348	4.8	0.3153	NON-ANTIGEN
HLA-A*68:02	1134	1143	10	NNTVYDPLQP	0.000876	17	0.3151	NON-ANTIGEN
HLA-A*30:01	926	935	10	QFNSAIGKIQ	0.000601	33	0.3148	NON-ANTIGEN
HLA-A*30:02	687	696	10	VASQSIIAYT	0.017382	4.5	0.3132	NON-ANTIGEN
HLA-B*57:01	690	699	10	QSIIAYTMSL	0.042983	3.1	0.3129	NON-ANTIGEN
HLA-B*08:01	300	308	9	KCTLKSFTV	0.019056	4.1	0.3125	NON-ANTIGEN
HLA-A*24:02	1140	1148	9	PLQPELDSF	0.077612	0.99	0.3121	NON-ANTIGEN
HLA-B*15:01	1228	1237	10	VMVTIMLCCM	0.002042	11	0.3116	NON-ANTIGEN
HLA-B*15:01	497	505	9	FQPTNGVGY	0.712881	0.12	0.3114	NON-ANTIGEN
HLA-A*24:02	312	320	9	IYQTSNFRV	0.517604	0.18	0.3109	NON-ANTIGEN
HLA-A*30:01	274	282	9	TFLLKYNEN	0.001273	24	0.3098	NON-ANTIGEN
HLA-A*30:01	945	954	10	LGKLQDVVNQ	0.00038	39	0.3095	NON-ANTIGEN
HLA-B*08:01	354	362	9	NRKRISNCV	0.041945	2.4	0.3087	NON-ANTIGEN
HLA-B*40:01	252	260	9	GDSSSGWTA	0.003099	4.6	0.3077	NON-ANTIGEN
HLA-A*02:01	491	499	9	PLQSYGFQP	0.000556	18	0.3077	NON-ANTIGEN
HLA-B*57:01	48	57	10	LHSTQDLFLP	0.001373	17	0.3076	NON-ANTIGEN
HLA-A*02:03	1217	1226	10	WLGFIAGLIA	0.001692	13	0.3073	NON-ANTIGEN
HLA-B*51:01	88	96	9	DGVYFASTE	0.004525	9.1	0.3061	NON-ANTIGEN
HLA-A*02:06	859	867	9	TVLPPLLTD	0.009969	6.9	0.3048	NON-ANTIGEN
HLA-B*44:03	308	317	10	VEKGIYQTSN	0.00055	11	0.3036	NON-ANTIGEN
HLA-A*01:01	1116	1125	10	TTDNTFVSGN	0.00516	5.5	0.3035	NON-ANTIGEN
HLA-A*02:01	856	865	10	NGLTVLPPLL	0.012007	4.5	0.3032	NON-ANTIGEN
HLA-B*44:03	747	755	9	TECSNLLLQ	0.007873	3.2	0.3027	NON-ANTIGEN
HLA-B*57:01	50	59	10	STQDLFLPFF	0.552122	0.47	0.3011	NON-ANTIGEN
HLA-A*30:01	881	889	9	TITSGWTFG	0.001756	21	0.3011	NON-ANTIGEN
HLA-B*15:01	369	377	9	YNSASFSTF	0.194905	0.96	0.3005	NON-ANTIGEN
HLA-A*68:02	170	179	10	YVSQPFLMDL	0.084409	1.4	0.2969	NON-ANTIGEN
HLA-A*30:02	1255	1263	9	KFDEDDSEP	0.00175	18	0.2963	NON-ANTIGEN
HLA-A*02:06	594	602	9	GVSVITPGT	0.012137	6.2	0.2957	NON-ANTIGEN
HLA-A*02:06	776	785	10	KNTQEVFAQV	0.151948	1.2	0.2949	NON-ANTIGEN
HLA-A*02:06	238	247	10	FQTLLALHRS	0.00608	8.9	0.2945	NON-ANTIGEN
HLA-B*44:02	1117	1125	9	TDNTFVSGN	0.000121	21	0.2933	NON-ANTIGEN
HLA-A*30:02	372	381	10	ASFSTFKCYG	0.035888	2.8	0.2932	NON-ANTIGEN
HLA-A*30:01	673	681	9	SYQTQTNSP	0.01296	7.2	0.2919	NON-ANTIGEN
HLA-A*30:01	212	221	10	LVRDLPQGFS	0.009651	8.5	0.29	NON-ANTIGEN
HLA-A*68:02	1054	1063	10	QSAPHGVVFL	0.27795	0.47	0.2898	NON-ANTIGEN
HLA-B*51:01	208	217	10	TPINLVRDLP	0.007771	6.9	0.2894	NON-ANTIGEN
HLA-A*02:06	1131	1139	9	GIVNNTVYD	0.000219	34	0.2893	NON-ANTIGEN
HLA-A*23:01	1216	1225	10	IWLGFIAGLI	0.024366	1.9	0.2883	NON-ANTIGEN
HLA-A*68:02	686	694	9	SVASQSIIA	0.155853	0.82	0.2882	NON-ANTIGEN
HLA-B*58:01	622	631	10	VAIHADQLTP	0.004804	6.1	0.2877	NON-ANTIGEN
HLA-A*68:01	559	568	10	FLPFQQFGRD	0.002171	12	0.287	NON-ANTIGEN
HLA-B*57:01	150	159	10	KSWMESEFRV	0.152447	1.6	0.2861	NON-ANTIGEN
HLA-B*58:01	749	757	9	CSNLLLQYG	0.002052	9.4	0.285	NON-ANTIGEN
HLA-A*30:01	77	85	9	KRFDNPVLP	0.016753	6.2	0.2834	NON-ANTIGEN
HLA-A*02:06	963	972	10	VKQLSSNFGA	0.009671	7	0.2833	NON-ANTIGEN
HLA-A*68:02	707	716	10	YSNNSIAIPT	0.002463	11	0.2831	NON-ANTIGEN
HLA-B*40:01	483	492	10	VEGFNCYFPL	0.027298	1.8	0.283	NON-ANTIGEN
HLA-B*08:01	242	250	9	LALHRSYLT	0.008654	6.5	0.2825	NON-ANTIGEN
HLA-B*51:01	624	632	9	IHADQLTPT	0.001834	14	0.2821	NON-ANTIGEN
HLA-A*30:01	354	363	10	NRKRISNCVA	0.001849	20	0.2816	NON-ANTIGEN
HLA-A*01:01	396	404	9	YADSFVIRG	0.012078	3.4	0.2816	NON-ANTIGEN
HLA-A*01:01	164	172	9	NNCTFEYVS	0.000123	45	0.2815	NON-ANTIGEN
HLA-B*15:01	333	342	10	TNLCPFGEVF	0.119396	1.4	0.281	NON-ANTIGEN
HLA-A*30:01	325	334	10	SIVRFPNITN	0.014837	6.7	0.2809	NON-ANTIGEN
HLA-A*24:02	1137	1146	10	VYDPLQPELD	0.029879	1.8	0.2809	NON-ANTIGEN
HLA-A*30:01	879	887	9	AGTITSGWT	0.000262	44	0.2806	NON-ANTIGEN
HLA-B*58:01	1253	1261	9	CCKFDEDDS	6e-06	80	0.28	NON-ANTIGEN
HLA-A*23:01	422	431	10	NYKLPDDFTG	0.000973	8.3	0.28	NON-ANTIGEN
HLA-A*68:02	253	262	10	DSSSGWTAGA	0.046906	2.1	0.2799	NON-ANTIGEN
HLA-A*30:02	500	508	9	TNGVGYQPY	0.063102	1.9	0.2799	NON-ANTIGEN
HLA-B*44:03	700	709	10	GAENSVAYSN	0.001513	6.8	0.2796	NON-ANTIGEN
HLA-A*30:02	372	380	9	ASFSTFKCY	0.77457	0.03	0.2795	NON-ANTIGEN
HLA-A*30:01	853	862	10	QKFNGLTVLP	0.000966	27	0.2795	NON-ANTIGEN
HLA-B*44:02	771	780	10	AVEQDKNTQE	0.004754	3.8	0.2792	NON-ANTIGEN
HLA-B*08:01	982	990	9	SRLDKVEAE	0.004844	8.9	0.2788	NON-ANTIGEN
HLA-B*57:01	1043	1052	10	CGKGYHLMSF	0.00996	6.3	0.2783	NON-ANTIGEN
HLA-B*44:03	153	162	10	MESEFRVYSS	0.00226	5.6	0.2776	NON-ANTIGEN
HLA-A*02:06	606	615	10	NQVAVLYQDV	0.081777	1.9	0.2772	NON-ANTIGEN
HLA-B*07:02	811	819	9	KPSKRSFIE	0.043098	1.9	0.2768	NON-ANTIGEN
HLA-A*02:03	516	525	10	ELLHAPATVC	0.00224	12	0.2766	NON-ANTIGEN
HLA-A*02:06	783	791	9	AQVKQIYKT	0.426345	0.35	0.2758	NON-ANTIGEN
HLA-A*30:02	256	265	10	SGWTAGAAAY	0.245478	0.57	0.2756	NON-ANTIGEN
HLA-A*30:02	597	605	9	VITPGTNTS	0.007704	7.4	0.2753	NON-ANTIGEN
HLA-A*30:01	1014	1022	9	RAAEIRASA	0.307578	0.41	0.2752	NON-ANTIGEN
HLA-A*02:06	860	869	10	VLPPLLTDEM	0.107648	1.5	0.2752	NON-ANTIGEN
HLA-A*30:02	980	988	9	ILSRLDKVE	0.000339	38	0.2747	NON-ANTIGEN
HLA-B*08:01	1010	1018	9	QQLIRAAEI	0.144558	0.81	0.2742	NON-ANTIGEN
HLA-B*51:01	24	33	10	LPPAYTNSFT	0.008318	6.7	0.274	NON-ANTIGEN
HLA-B*40:01	818	826	9	IEDLLFNKV	0.433395	0.33	0.2737	NON-ANTIGEN
HLA-A*02:06	689	698	10	SQSIIAYTMS	0.001233	18	0.2735	NON-ANTIGEN
HLA-A*30:01	368	376	9	LYNSASFST	0.008282	9.3	0.2718	NON-ANTIGEN
HLA-A*01:01	617	625	9	CTEVPVAIH	0.050958	1.5	0.2717	NON-ANTIGEN
HLA-A*02:06	773	781	9	EQDKNTQEV	0.33688	0.49	0.2717	NON-ANTIGEN
HLA-A*01:01	135	144	10	FCNDPFLGVY	0.410856	0.26	0.2713	NON-ANTIGEN
HLA-B*15:01	686	695	10	SVASQSIIAY	0.718454	0.12	0.2707	NON-ANTIGEN
HLA-A*02:06	786	794	9	KQIYKTPPI	0.50734	0.25	0.2705	NON-ANTIGEN
HLA-B*15:01	152	160	9	WMESEFRVY	0.480932	0.32	0.2698	NON-ANTIGEN
HLA-A*30:01	299	307	9	TKCTLKSFT	0.000349	40	0.2695	NON-ANTIGEN
HLA-B*44:03	618	626	9	TEVPVAIHA	0.267863	0.45	0.2687	NON-ANTIGEN
HLA-A*01:01	948	957	10	LQDVVNQNAQ	0.000923	16	0.2685	NON-ANTIGEN
HLA-B*57:01	166	175	10	CTFEYVSQPF	0.163322	1.5	0.2678	NON-ANTIGEN
HLA-B*08:01	309	317	9	EKGIYQTSN	2.4e-05	71	0.2672	NON-ANTIGEN
HLA-A*68:02	885	894	10	GWTFGAGAAL	0.056632	1.8	0.2656	NON-ANTIGEN
HLA-A*02:03	980	989	10	ILSRLDKVEA	0.021238	3.8	0.265	NON-ANTIGEN
HLA-A*68:02	607	615	9	QVAVLYQDV	0.176045	0.74	0.265	NON-ANTIGEN
HLA-A*23:01	794	802	9	IKDFGGFNF	0.020452	2	0.2649	NON-ANTIGEN
HLA-A*30:01	763	772	10	LNRALTGIAV	0.003586	15	0.2645	NON-ANTIGEN
HLA-A*68:01	806	815	10	LPDPSKPSKR	0.088274	2.7	0.2641	NON-ANTIGEN
HLA-A*23:01	1219	1227	9	GFIAGLIAI	0.026247	1.8	0.264	NON-ANTIGEN
HLA-A*30:01	634	642	9	RVYSTGSNV	0.543326	0.1	0.2636	NON-ANTIGEN
HLA-B*51:01	87	96	10	NDGVYFASTE	3.4e-05	58	0.2633	NON-ANTIGEN
HLA-A*30:01	78	87	10	RFDNPVLPFN	0.008036	9.5	0.2633	NON-ANTIGEN
HLA-B*58:01	624	633	10	IHADQLTPTW	0.886293	0.07	0.2628	NON-ANTIGEN
HLA-A*02:06	210	219	10	INLVRDLPQG	0.000195	36	0.2627	NON-ANTIGEN
HLA-A*30:01	209	217	9	PINLVRDLP	0.000351	40	0.2627	NON-ANTIGEN
HLA-A*30:01	688	696	9	ASQSIIAYT	0.040366	3.4	0.2625	NON-ANTIGEN
HLA-B*15:01	689	697	9	SQSIIAYTM	0.532235	0.26	0.2614	NON-ANTIGEN
HLA-A*11:01	369	378	10	YNSASFSTFK	0.469471	0.33	0.2612	NON-ANTIGEN
HLA-A*24:02	169	177	9	EYVSQPFLM	0.686017	0.11	0.2605	NON-ANTIGEN
HLA-A*30:01	931	939	9	IGKIQDSLS	0.003106	16	0.2601	NON-ANTIGEN
HLA-B*08:01	1009	1018	10	TQQLIRAAEI	0.002751	12	0.259	NON-ANTIGEN
HLA-A*30:01	924	932	9	ANQFNSAIG	0.000321	41	0.2578	NON-ANTIGEN
HLA-B*51:01	862	870	9	PPLLTDEMI	0.050098	2.2	0.2568	NON-ANTIGEN
HLA-A*30:01	776	784	9	KNTQEVFAQ	0.000604	33	0.2559	NON-ANTIGEN
HLA-B*57:01	880	889	10	GTITSGWTFG	0.026586	4	0.2558	NON-ANTIGEN
HLA-A*01:01	479	487	9	PCNGVEGFN	8e-06	90	0.2543	NON-ANTIGEN
HLA-A*23:01	169	178	10	EYVSQPFLMD	0.003703	4.7	0.2541	NON-ANTIGEN
HLA-B*57:01	709	718	10	NNSIAIPTNF	0.191608	1.4	0.2541	NON-ANTIGEN
HLA-B*57:01	594	603	10	GVSVITPGTN	0.000366	30	0.2538	NON-ANTIGEN
HLA-A*02:06	1227	1235	9	IVMVTIMLC	0.025521	4.1	0.2528	NON-ANTIGEN
HLA-B*07:02	679	688	10	NSPRRARSVA	0.19404	0.7	0.2502	NON-ANTIGEN
HLA-A*30:01	784	792	9	QVKQIYKTP	0.083432	1.9	0.2497	NON-ANTIGEN
HLA-A*03:01	302	311	10	TLKSFTVEKG	0.095465	1.6	0.2495	NON-ANTIGEN
HLA-B*35:01	290	298	9	DCALDPLSE	0.000394	15	0.2481	NON-ANTIGEN
HLA-B*40:01	772	781	10	VEQDKNTQEV	0.192215	0.66	0.2465	NON-ANTIGEN
HLA-B*57:01	688	697	10	ASQSIIAYTM	0.234487	1.2	0.2462	NON-ANTIGEN
HLA-A*30:01	623	631	9	AIHADQLTP	0.008563	9.1	0.2461	NON-ANTIGEN
HLA-A*68:02	780	788	9	EVFAQVKQI	0.865844	0.03	0.2447	NON-ANTIGEN
HLA-B*51:01	253	261	9	DSSSGWTAG	0.00167	15	0.2444	NON-ANTIGEN
HLA-A*02:06	835	844	10	KQYGDCLGDI	0.057664	2.5	0.2441	NON-ANTIGEN
HLA-A*32:01	102	110	9	RGWIFGTTL	0.068382	1.1	0.2419	NON-ANTIGEN
HLA-B*08:01	1133	1141	9	VNNTVYDPL	0.002949	12	0.2397	NON-ANTIGEN
HLA-A*30:01	690	698	9	QSIIAYTMS	0.002613	17	0.2389	NON-ANTIGEN
HLA-B*15:01	334	343	10	NLCPFGEVFN	0.000643	17	0.2385	NON-ANTIGEN
HLA-A*02:06	593	602	10	GGVSVITPGT	0.000515	26	0.2377	NON-ANTIGEN
HLA-A*02:06	1230	1238	9	VTIMLCCMT	0.001725	16	0.2373	NON-ANTIGEN
HLA-A*30:01	156	165	10	EFRVYSSANN	0.000102	58	0.2368	NON-ANTIGEN
HLA-A*02:06	783	792	10	AQVKQIYKTP	0.01104	6.5	0.2356	NON-ANTIGEN
HLA-A*68:02	1229	1238	10	MVTIMLCCMT	0.000342	24	0.2351	NON-ANTIGEN
HLA-B*44:02	846	855	10	ARDLICAQKF	0.012817	2.3	0.2349	NON-ANTIGEN
HLA-B*40:01	853	861	9	QKFNGLTVL	0.09049	1.1	0.2349	NON-ANTIGEN
HLA-B*57:01	1253	1262	10	CCKFDEDDSE	3.4e-05	65	0.2339	NON-ANTIGEN
HLA-B*35:01	342	351	10	FNATRFASVY	0.097473	1.1	0.2336	NON-ANTIGEN
HLA-B*44:03	829	838	10	ADAGFIKQYG	0.007321	3.3	0.2329	NON-ANTIGEN
HLA-A*30:01	163	172	10	ANNCTFEYVS	8.4e-05	61	0.2319	NON-ANTIGEN
HLA-A*30:01	102	111	10	RGWIFGTTLD	0.000658	32	0.2318	NON-ANTIGEN
HLA-A*30:01	373	381	9	SFSTFKCYG	0.005082	13	0.2312	NON-ANTIGEN
HLA-B*51:01	80	89	10	DNPVLPFNDG	0.000164	36	0.2309	NON-ANTIGEN
HLA-A*30:01	998	1006	9	TGRLQSLQT	0.017917	5.9	0.2305	NON-ANTIGEN
HLA-B*35:01	173	181	9	QPFLMDLEG	0.015686	3	0.23	NON-ANTIGEN
HLA-A*02:03	1219	1228	10	GFIAGLIAIV	0.083178	1.7	0.2286	NON-ANTIGEN
HLA-A*30:01	1026	1035	10	ATKMSECVLG	0.003614	15	0.2285	NON-ANTIGEN
HLA-A*30:01	76	85	10	TKRFDNPVLP	0.001054	26	0.228	NON-ANTIGEN
HLA-B*44:03	308	316	9	VEKGIYQTS	0.016142	2.3	0.2274	NON-ANTIGEN
HLA-A*03:01	1236	1245	10	CMTSCCSCLK	0.00546	6	0.227	NON-ANTIGEN
HLA-A*24:02	134	142	9	QFCNDPFLG	0.00056	11	0.2264	NON-ANTIGEN
HLA-B*57:01	749	758	10	CSNLLLQYGS	0.000275	33	0.2254	NON-ANTIGEN
HLA-A*30:01	1133	1142	10	VNNTVYDPLQ	0.000157	52	0.2248	NON-ANTIGEN
HLA-A*30:01	1046	1054	9	GYHLMSFPQ	0.004902	13	0.2245	NON-ANTIGEN
HLA-A*68:02	596	605	10	SVITPGTNTS	0.022281	3.3	0.2244	NON-ANTIGEN
HLA-B*44:03	779	787	9	QEVFAQVKQ	0.056297	1.2	0.2235	NON-ANTIGEN
HLA-B*58:01	1054	1062	9	QSAPHGVVF	0.815153	0.11	0.2234	NON-ANTIGEN
HLA-A*23:01	1087	1095	9	AHFPREGVF	0.058204	1.2	0.2229	NON-ANTIGEN
HLA-A*30:01	255	264	10	SSGWTAGAAA	0.006805	11	0.2219	NON-ANTIGEN
HLA-A*68:02	658	666	9	NSYECDIPI	0.091115	1.3	0.2216	NON-ANTIGEN
HLA-A*01:01	251	260	10	PGDSSSGWTA	0.000281	30	0.221	NON-ANTIGEN
HLA-B*08:01	678	687	10	TNSPRRARSV	0.0175	4.3	0.221	NON-ANTIGEN
HLA-B*57:01	570	579	10	ADTTDAVRDP	0.000433	28	0.2207	NON-ANTIGEN
HLA-A*30:01	916	924	9	LYENQKLIA	0.004057	14	0.2204	NON-ANTIGEN
HLA-B*08:01	849	858	10	LICAQKFNGL	0.020607	3.8	0.2195	NON-ANTIGEN
HLA-A*68:01	1247	1255	9	CCSCGSCCK	0.000233	24	0.2193	NON-ANTIGEN
HLA-A*30:01	75	84	10	GTKRFDNPVL	0.037847	3.5	0.2188	NON-ANTIGEN
HLA-A*02:06	761	770	10	TQLNRALTGI	0.086895	1.8	0.2187	NON-ANTIGEN
HLA-B*57:01	171	179	9	VSQPFLMDL	0.239411	1.2	0.2178	NON-ANTIGEN
HLA-A*30:01	146	154	9	HKNNKSWME	0.001609	22	0.2171	NON-ANTIGEN
HLA-B*08:01	775	783	9	DKNTQEVFA	0.001594	16	0.2163	NON-ANTIGEN
HLA-A*68:01	1055	1064	10	SAPHGVVFLH	0.042726	3.8	0.2159	NON-ANTIGEN
HLA-B*15:01	46	55	10	SVLHSTQDLF	0.193555	0.97	0.2151	NON-ANTIGEN
HLA-A*01:01	865	874	10	LTDEMIAQYT	0.563645	0.16	0.2149	NON-ANTIGEN
HLA-A*30:01	1014	1023	10	RAAEIRASAN	0.003573	15	0.2148	NON-ANTIGEN
HLA-A*68:02	207	215	9	HTPINLVRD	0.00033	24	0.2129	NON-ANTIGEN
HLA-A*01:01	1116	1124	9	TTDNTFVSG	0.020732	2.5	0.2128	NON-ANTIGEN
HLA-A*02:01	863	871	9	PLLTDEMIA	0.001397	13	0.2127	NON-ANTIGEN
HLA-B*51:01	870	879	10	IAQYTSALLA	0.0142	4.9	0.2121	NON-ANTIGEN
HLA-B*15:01	1053	1061	9	PQSAPHGVV	0.001228	13	0.2116	NON-ANTIGEN
HLA-A*68:02	516	524	9	ELLHAPATV	0.356044	0.33	0.2109	NON-ANTIGEN
HLA-A*33:01	164	173	10	NNCTFEYVSQ	0.000135	32	0.2109	NON-ANTIGEN
HLA-A*01:01	621	630	10	PVAIHADQLT	7.7e-05	54	0.2095	NON-ANTIGEN
HLA-A*68:02	340	348	9	EVFNATRFA	0.751835	0.07	0.2087	NON-ANTIGEN
HLA-A*30:01	1107	1116	10	RNFYEPQIIT	0.031757	4	0.2072	NON-ANTIGEN
HLA-B*08:01	621	629	9	PVAIHADQL	0.003384	11	0.2064	NON-ANTIGEN
HLA-B*58:01	1251	1260	10	GSCCKFDEDD	2.1e-05	60	0.2063	NON-ANTIGEN
HLA-A*02:03	119	128	10	IVNNATNVVI	0.004411	8.3	0.2061	NON-ANTIGEN
HLA-A*30:01	801	809	9	NFSQILPDP	0.000518	35	0.2058	NON-ANTIGEN
HLA-A*31:01	238	246	9	FQTLLALHR	0.167265	1.4	0.2055	NON-ANTIGEN
HLA-A*68:02	530	539	10	STNLVKNKCV	0.072892	1.5	0.205	NON-ANTIGEN
HLA-A*30:02	593	601	9	GGVSVITPG	0.000449	34	0.2044	NON-ANTIGEN
HLA-A*68:02	949	958	10	QDVVNQNAQA	0.009336	5.3	0.2037	NON-ANTIGEN
HLA-A*01:01	1186	1194	9	LNEVAKNLN	6.4e-05	57	0.2022	NON-ANTIGEN
HLA-A*01:01	949	957	9	QDVVNQNAQ	0.000126	44	0.2016	NON-ANTIGEN
HLA-A*68:02	166	174	9	CTFEYVSQP	0.037983	2.4	0.2003	NON-ANTIGEN
HLA-B*15:01	334	342	9	NLCPFGEVF	0.322517	0.58	0.1999	NON-ANTIGEN
HLA-B*57:01	1248	1257	10	CSCGSCCKFD	9.9e-05	48	0.1989	NON-ANTIGEN
HLA-A*30:01	1012	1021	10	LIRAAEIRAS	0.001816	20	0.1984	NON-ANTIGEN
HLA-A*68:02	777	785	9	NTQEVFAQV	0.975719	0.01	0.197	NON-ANTIGEN
HLA-B*08:01	1229	1237	9	MVTIMLCCM	0.002173	14	0.1969	NON-ANTIGEN
HLA-A*01:01	572	580	9	TTDAVRDPQ	0.022295	2.4	0.1958	NON-ANTIGEN
HLA-A*02:06	51	59	9	TQDLFLPFF	0.163301	1.1	0.1954	NON-ANTIGEN
HLA-A*68:01	911	920	10	VTQNVLYENQ	0.001962	12	0.195	NON-ANTIGEN
HLA-A*02:03	118	126	9	LIVNNATNV	0.160333	0.99	0.1942	NON-ANTIGEN
HLA-A*68:02	571	579	9	DTTDAVRDP	0.003971	8	0.194	NON-ANTIGEN
HLA-A*68:02	154	163	10	ESEFRVYSSA	0.070762	1.6	0.1926	NON-ANTIGEN
HLA-A*02:03	367	376	10	VLYNSASFST	0.028985	3.2	0.1914	NON-ANTIGEN
HLA-B*51:01	888	897	10	FGAGAALQIP	0.000644	22	0.191	NON-ANTIGEN
HLA-B*35:01	620	628	9	VPVAIHADQ	0.014502	3.1	0.1909	NON-ANTIGEN
HLA-B*51:01	525	534	10	CGPKKSTNLV	0.047667	2.3	0.1904	NON-ANTIGEN
HLA-B*58:01	49	57	9	HSTQDLFLP	0.024466	2.7	0.1904	NON-ANTIGEN
HLA-B*51:01	336	345	10	CPFGEVFNAT	0.008522	6.6	0.1898	NON-ANTIGEN
HLA-A*68:01	927	935	9	FNSAIGKIQ	0.000619	18	0.1896	NON-ANTIGEN
HLA-B*53:01	172	181	10	SQPFLMDLEG	0.000781	11	0.1895	NON-ANTIGEN
HLA-B*57:01	365	374	10	YSVLYNSASF	0.133983	1.7	0.1881	NON-ANTIGEN
HLA-B*57:01	183	192	10	QGNFKNLREF	0.076292	2.3	0.1874	NON-ANTIGEN
HLA-A*30:01	301	309	9	CTLKSFTVE	0.003741	15	0.186	NON-ANTIGEN
HLA-B*15:01	366	374	9	SVLYNSASF	0.470989	0.33	0.1857	NON-ANTIGEN
HLA-A*68:02	869	878	10	MIAQYTSALL	0.049864	2	0.1831	NON-ANTIGEN
HLA-B*44:03	779	788	10	QEVFAQVKQI	0.372218	0.34	0.1829	NON-ANTIGEN
HLA-A*24:02	78	86	9	RFDNPVLPF	0.606479	0.14	0.1828	NON-ANTIGEN
HLA-A*02:03	551	560	10	VLTESNKKFL	0.04202	2.6	0.1824	NON-ANTIGEN
HLA-A*02:03	1185	1193	9	RLNEVAKNL	0.788651	0.06	0.182	NON-ANTIGEN
HLA-A*02:06	363	371	9	ADYSVLYNS	0.000856	21	0.1814	NON-ANTIGEN
HLA-B*08:01	76	84	9	TKRFDNPVL	0.01952	4	0.1808	NON-ANTIGEN
HLA-A*30:01	884	893	10	SGWTFGAGAA	0.00145	23	0.1804	NON-ANTIGEN
HLA-B*51:01	80	88	9	DNPVLPFND	0.000144	38	0.1802	NON-ANTIGEN
HLA-B*08:01	1189	1197	9	VAKNLNESL	0.271283	0.4	0.179	NON-ANTIGEN
HLA-A*01:01	743	751	9	CGDSTECSN	9.9e-05	49	0.1786	NON-ANTIGEN
HLA-A*68:02	1108	1116	9	NFYEPQIIT	0.009611	5.2	0.1785	NON-ANTIGEN
HLA-B*58:01	1238	1246	9	TSCCSCLKG	0.000167	30	0.178	NON-ANTIGEN
HLA-A*02:06	595	604	10	VSVITPGTNT	0.003525	12	0.1777	NON-ANTIGEN
HLA-A*30:01	85	94	10	PFNDGVYFAS	0.000102	58	0.1769	NON-ANTIGEN
HLA-A*02:06	256	264	9	SGWTAGAAA	0.014149	5.7	0.1768	NON-ANTIGEN
HLA-B*07:02	620	629	10	VPVAIHADQL	0.382634	0.36	0.1766	NON-ANTIGEN
HLA-A*30:01	1027	1035	9	TKMSECVLG	7.8e-05	63	0.1761	NON-ANTIGEN
HLA-B*15:01	1080	1089	10	AICHDGKAHF	0.372469	0.47	0.1755	NON-ANTIGEN
HLA-A*68:02	617	626	10	CTEVPVAIHA	0.059291	1.7	0.1753	NON-ANTIGEN
HLA-A*68:01	399	408	10	SFVIRGDEVR	0.33592	1.1	0.1752	NON-ANTIGEN
HLA-B*40:01	744	753	10	GDSTECSNLL	0.002881	4.7	0.1749	NON-ANTIGEN
HLA-B*58:01	710	718	9	NSIAIPTNF	0.59572	0.25	0.1744	NON-ANTIGEN
HLA-A*30:01	146	155	10	HKNNKSWMES	0.000971	27	0.1743	NON-ANTIGEN
HLA-B*53:01	250	259	10	TPGDSSSGWT	0.033547	1.7	0.1741	NON-ANTIGEN
HLA-A*30:01	341	349	9	VFNATRFAS	0.025327	4.7	0.1739	NON-ANTIGEN
HLA-B*08:01	785	793	9	VKQIYKTPP	0.000319	31	0.1738	NON-ANTIGEN
HLA-B*15:01	47	55	9	VLHSTQDLF	0.609724	0.21	0.1734	NON-ANTIGEN
HLA-B*08:01	531	540	10	TNLVKNKCVN	2.2e-05	73	0.1706	NON-ANTIGEN
HLA-A*02:03	118	127	10	LIVNNATNVV	0.01332	4.9	0.1703	NON-ANTIGEN
HLA-B*51:01	830	838	9	DAGFIKQYG	0.005641	8.2	0.1689	NON-ANTIGEN
HLA-B*40:01	1180	1189	10	QKEIDRLNEV	0.122013	0.86	0.1687	NON-ANTIGEN
HLA-A*68:02	371	379	9	SASFSTFKC	0.026282	3	0.1686	NON-ANTIGEN
HLA-A*30:01	801	810	10	NFSQILPDPS	0.000186	49	0.1675	NON-ANTIGEN
HLA-A*68:01	398	406	9	DSFVIRGDE	0.001321	14	0.1674	NON-ANTIGEN
HLA-A*68:02	254	263	10	SSSGWTAGAA	0.01585	4	0.167	NON-ANTIGEN
HLA-B*57:01	1247	1256	10	CCSCGSCCKF	0.008069	7	0.1664	NON-ANTIGEN
HLA-A*02:06	133	142	10	FQFCNDPFLG	0.009598	7	0.1662	NON-ANTIGEN
HLA-A*02:03	119	127	9	IVNNATNVV	0.150496	1.1	0.1659	NON-ANTIGEN
HLA-B*08:01	145	154	10	YHKNNKSWME	0.000797	22	0.1657	NON-ANTIGEN
HLA-B*58:01	1252	1260	9	SCCKFDEDD	1.2e-05	69	0.1653	NON-ANTIGEN
HLA-B*15:01	557	565	9	KKFLPFQQF	0.258074	0.74	0.1647	NON-ANTIGEN
HLA-B*08:01	979	988	10	DILSRLDKVE	0.000311	32	0.164	NON-ANTIGEN
HLA-A*26:01	780	789	10	EVFAQVKQIY	0.895499	0.02	0.1621	NON-ANTIGEN
HLA-B*57:01	1115	1124	10	ITTDNTFVSG	0.002262	13	0.1612	NON-ANTIGEN
HLA-A*30:01	1245	1254	10	KGCCSCGSCC	4.2e-05	72	0.1608	NON-ANTIGEN
HLA-A*30:01	700	708	9	GAENSVAYS	0.000696	31	0.1589	NON-ANTIGEN
HLA-A*02:03	1047	1056	10	YHLMSFPQSA	0.456118	0.28	0.1588	NON-ANTIGEN
HLA-A*30:02	431	440	10	GCVIAWNSNN	9.3e-05	57	0.1581	NON-ANTIGEN
HLA-B*44:03	189	198	10	LREFVFKNID	1.5e-05	44	0.1577	NON-ANTIGEN
HLA-B*57:01	1081	1089	9	ICHDGKAHF	0.109483	1.9	0.1567	NON-ANTIGEN
HLA-B*53:01	1139	1148	10	DPLQPELDSF	0.526614	0.12	0.1554	NON-ANTIGEN
HLA-A*30:01	530	538	9	STNLVKNKC	0.035466	3.7	0.1548	NON-ANTIGEN
HLA-A*02:01	1228	1236	9	VMVTIMLCC	0.002283	9.7	0.1547	NON-ANTIGEN
HLA-A*02:03	1217	1225	9	WLGFIAGLI	0.008787	6.1	0.1544	NON-ANTIGEN
HLA-A*68:01	370	379	10	NSASFSTFKC	0.030009	4.5	0.1536	NON-ANTIGEN
HLA-A*33:01	364	373	10	DYSVLYNSAS	0.000264	24	0.1522	NON-ANTIGEN
HLA-A*30:01	1244	1252	9	LKGCCSCGS	8e-06	91	0.151	NON-ANTIGEN
HLA-A*02:06	221	229	9	SALEPLVDL	0.369483	0.43	0.1494	NON-ANTIGEN
HLA-A*30:01	346	354	9	RFASVYAWN	0.003423	15	0.1481	NON-ANTIGEN
HLA-B*15:01	1053	1062	10	PQSAPHGVVF	0.289148	0.66	0.1454	NON-ANTIGEN
HLA-A*30:01	565	574	10	FGRDIADTTD	4.5e-05	71	0.1447	NON-ANTIGEN
HLA-A*68:02	86	95	10	FNDGVYFAST	0.000422	22	0.143	NON-ANTIGEN
HLA-A*02:01	982	991	10	SRLDKVEAEV	0.175298	0.91	0.1428	NON-ANTIGEN
HLA-A*01:01	1254	1263	10	CKFDEDDSEP	0.000198	36	0.1421	NON-ANTIGEN
HLA-A*30:01	1132	1140	9	IVNNTVYDP	0.001579	22	0.1414	NON-ANTIGEN
HLA-B*15:01	852	861	10	AQKFNGLTVL	0.584204	0.22	0.1412	NON-ANTIGEN
HLA-A*31:01	319	328	10	RVQPTESIVR	0.756377	0.08	0.1411	NON-ANTIGEN
HLA-B*51:01	1189	1198	10	VAKNLNESLI	0.01493	4.8	0.1406	NON-ANTIGEN
HLA-B*15:01	852	860	9	AQKFNGLTV	0.462676	0.35	0.1405	NON-ANTIGEN
HLA-A*68:01	782	790	9	FAQVKQIYK	0.423831	0.79	0.1399	NON-ANTIGEN
HLA-A*30:01	884	892	9	SGWTFGAGA	0.013763	7	0.1384	NON-ANTIGEN
HLA-A*02:03	54	63	10	LFLPFFSNVT	0.000945	16	0.1372	NON-ANTIGEN
HLA-A*30:01	1047	1055	9	YHLMSFPQS	0.001795	21	0.1372	NON-ANTIGEN
HLA-A*30:01	1046	1055	10	GYHLMSFPQS	0.002885	17	0.1368	NON-ANTIGEN
HLA-B*07:02	207	216	10	HTPINLVRDL	0.093299	1.2	0.1368	NON-ANTIGEN
HLA-A*02:06	835	843	9	KQYGDCLGD	0.001367	18	0.1366	NON-ANTIGEN
HLA-B*35:01	687	695	9	VASQSIIAY	0.979222	0.01	0.1366	NON-ANTIGEN
HLA-B*08:01	233	242	10	INITRFQTLL	0.054362	2	0.1364	NON-ANTIGEN
HLA-B*44:03	155	164	10	SEFRVYSSAN	0.00217	5.8	0.1364	NON-ANTIGEN
HLA-B*08:01	525	533	9	CGPKKSTNL	0.070241	1.6	0.1363	NON-ANTIGEN
HLA-A*01:01	1117	1126	10	TDNTFVSGNC	0.000114	46	0.1353	NON-ANTIGEN
HLA-A*01:01	154	162	9	ESEFRVYSS	0.005678	5.2	0.1352	NON-ANTIGEN
HLA-A*01:01	251	259	9	PGDSSSGWT	4.8e-05	63	0.1337	NON-ANTIGEN
HLA-B*53:01	250	258	9	TPGDSSSGW	0.834377	0.03	0.133	NON-ANTIGEN
HLA-A*03:01	1027	1036	10	TKMSECVLGQ	0.000136	25	0.1318	NON-ANTIGEN
HLA-A*30:01	836	845	10	QYGDCLGDIA	0.000447	37	0.1307	NON-ANTIGEN
HLA-A*68:02	596	604	9	SVITPGTNT	0.099838	1.2	0.1305	NON-ANTIGEN
HLA-A*01:01	1250	1259	10	CGSCCKFDED	1e-06	100	0.13	NON-ANTIGEN
HLA-A*02:06	363	372	10	ADYSVLYNSA	0.002984	13	0.1297	NON-ANTIGEN
HLA-B*58:01	734	743	10	TSVDCTMYIC	0.002684	8.2	0.1295	NON-ANTIGEN
HLA-B*08:01	1184	1192	9	DRLNEVAKN	6.5e-05	55	0.128	NON-ANTIGEN
HLA-A*30:01	708	716	9	SNNSIAIPT	0.006752	11	0.128	NON-ANTIGEN
HLA-B*51:01	1025	1033	9	AATKMSECV	0.024468	3.6	0.1278	NON-ANTIGEN
HLA-A*01:01	1134	1142	9	NNTVYDPLQ	8.8e-05	51	0.1274	NON-ANTIGEN
HLA-A*30:01	75	83	9	GTKRFDNPV	0.084022	1.9	0.1269	NON-ANTIGEN
HLA-B*15:01	212	220	9	LVRDLPQGF	0.72095	0.12	0.1234	NON-ANTIGEN
HLA-A*68:01	370	378	9	NSASFSTFK	0.886711	0.09	0.1232	NON-ANTIGEN
HLA-A*68:02	170	178	9	YVSQPFLMD	0.001715	12	0.1232	NON-ANTIGEN
HLA-A*30:01	1025	1034	10	AATKMSECVL	0.00706	11	0.1224	NON-ANTIGEN
HLA-A*02:03	1167	1176	10	GDISGINASV	0.109972	1.4	0.1221	NON-ANTIGEN
HLA-B*51:01	560	568	9	LPFQQFGRD	0.005105	8.6	0.1221	NON-ANTIGEN
HLA-B*57:01	345	354	10	TRFASVYAWN	0.001061	19	0.122	NON-ANTIGEN
HLA-A*26:01	191	200	10	EFVFKNIDGY	0.75517	0.05	0.1214	NON-ANTIGEN
HLA-A*01:01	362	370	9	VADYSVLYN	0.008664	4.1	0.1213	NON-ANTIGEN
HLA-A*30:01	403	412	10	RGDEVRQIAP	0.000699	31	0.1209	NON-ANTIGEN
HLA-A*31:01	781	790	10	VFAQVKQIYK	0.181682	1.3	0.12	NON-ANTIGEN
HLA-A*11:01	1029	1038	10	MSECVLGQSK	0.049722	2.1	0.1198	NON-ANTIGEN
HLA-A*02:06	447	455	9	GNYNYLYRL	0.031195	3.6	0.117	NON-ANTIGEN
HLA-B*58:01	220	228	9	FSALEPLVD	0.001509	11	0.116	NON-ANTIGEN
HLA-A*68:02	254	262	9	SSSGWTAGA	0.185088	0.71	0.1148	NON-ANTIGEN
HLA-A*68:01	1182	1191	10	EIDRLNEVAK	0.143001	2.1	0.1147	NON-ANTIGEN
HLA-A*26:01	192	201	10	FVFKNIDGYF	0.198429	0.38	0.1142	NON-ANTIGEN
HLA-A*02:06	51	60	10	TQDLFLPFFS	0.00207	15	0.114	NON-ANTIGEN
HLA-B*08:01	87	95	9	NDGVYFAST	0.000343	30	0.1133	NON-ANTIGEN
HLA-B*08:01	364	372	9	DYSVLYNSA	0.015775	4.6	0.1131	NON-ANTIGEN
HLA-A*30:01	73	81	9	TNGTKRFDN	6.9e-05	65	0.113	NON-ANTIGEN
HLA-B*44:03	618	627	10	TEVPVAIHAD	0.001825	6.2	0.1126	NON-ANTIGEN
HLA-A*02:03	869	877	9	MIAQYTSAL	0.360459	0.4	0.1114	NON-ANTIGEN
HLA-A*30:01	763	771	9	LNRALTGIA	0.013996	6.9	0.1108	NON-ANTIGEN
HLA-A*30:01	147	155	9	KNNKSWMES	0.018907	5.7	0.1095	NON-ANTIGEN
HLA-A*30:01	64	72	9	WFHAIHVSG	0.002277	19	0.1089	NON-ANTIGEN
HLA-A*30:01	811	820	10	KPSKRSFIED	0.001381	23	0.1082	NON-ANTIGEN
HLA-A*30:01	1183	1191	9	IDRLNEVAK	0.013029	7.2	0.1081	NON-ANTIGEN
HLA-A*02:01	863	872	10	PLLTDEMIAQ	6.9e-05	38	0.107	NON-ANTIGEN
HLA-A*30:01	708	717	10	SNNSIAIPTN	0.000229	46	0.107	NON-ANTIGEN
HLA-A*68:01	1098	1107	10	NGTHWFVTQR	0.794017	0.21	0.1069	NON-ANTIGEN
HLA-A*02:03	517	525	9	LLHAPATVC	0.03806	2.8	0.105	NON-ANTIGEN
HLA-A*30:01	1043	1051	9	CGKGYHLMS	0.005947	12	0.1047	NON-ANTIGEN
HLA-A*68:02	637	645	9	STGSNVFQT	0.042424	2.2	0.1045	NON-ANTIGEN
HLA-A*01:01	865	873	9	LTDEMIAQY	0.997196	0.01	0.1043	NON-ANTIGEN
HLA-B*08:01	679	687	9	NSPRRARSV	0.199214	0.59	0.1034	NON-ANTIGEN
HLA-A*68:01	305	314	10	SFTVEKGIYQ	0.026549	4.7	0.1009	NON-ANTIGEN
HLA-A*68:02	474	483	10	QAGSTPCNGV	0.02212	3.3	0.1004	NON-ANTIGEN
HLA-B*57:01	430	439	10	TGCVIAWNSN	7.6e-05	52	0.0996	NON-ANTIGEN
HLA-A*30:01	355	363	9	RKRISNCVA	0.017211	6	0.0986	NON-ANTIGEN
HLA-B*57:01	1252	1261	10	SCCKFDEDDS	5e-06	90	0.0962	NON-ANTIGEN
HLA-B*08:01	524	533	10	VCGPKKSTNL	0.017088	4.4	0.0947	NON-ANTIGEN
HLA-A*02:06	132	141	10	EFQFCNDPFL	0.008087	7.7	0.0946	NON-ANTIGEN
HLA-A*68:02	469	478	10	STEIYQAGST	0.001498	13	0.0944	NON-ANTIGEN
HLA-A*02:03	762	771	10	QLNRALTGIA	0.015912	4.5	0.0943	NON-ANTIGEN
HLA-A*24:02	103	111	9	GWIFGTTLD	0.000187	16	0.0936	NON-ANTIGEN
HLA-B*15:01	773	782	10	EQDKNTQEVF	0.358662	0.5	0.093	NON-ANTIGEN
HLA-A*68:02	122	131	10	NATNVVIKVC	0.005079	7.1	0.0919	NON-ANTIGEN
HLA-B*44:02	866	875	10	TDEMIAQYTS	0.001107	7.7	0.0913	NON-ANTIGEN
HLA-A*02:03	1243	1252	10	CLKGCCSCGS	8.7e-05	38	0.0907	NON-ANTIGEN
HLA-A*30:01	788	796	9	IYKTPPIKD	0.017432	6	0.0905	NON-ANTIGEN
HLA-A*30:01	255	263	9	SSGWTAGAA	0.007372	10	0.09	NON-ANTIGEN
HLA-A*30:01	1026	1034	9	ATKMSECVL	0.103618	1.6	0.0899	NON-ANTIGEN
HLA-B*08:01	775	784	10	DKNTQEVFAQ	6.4e-05	55	0.0859	NON-ANTIGEN
HLA-B*40:01	483	491	9	VEGFNCYFP	0.000363	12	0.0855	NON-ANTIGEN
HLA-A*68:02	324	333	10	ESIVRFPNIT	0.005237	7	0.0826	NON-ANTIGEN
HLA-B*51:01	870	878	9	IAQYTSALL	0.192242	0.72	0.0823	NON-ANTIGEN
HLA-B*51:01	574	583	10	DAVRDPQTLE	0.011365	5.6	0.0812	NON-ANTIGEN
HLA-A*03:01	302	310	9	TLKSFTVEK	0.926974	0.02	0.0809	NON-ANTIGEN
HLA-A*26:01	1095	1103	9	FVSNGTHWF	0.431696	0.15	0.0807	NON-ANTIGEN
HLA-A*68:01	400	409	10	FVIRGDEVRQ	0.017989	5.5	0.0787	NON-ANTIGEN
HLA-A*01:01	499	508	10	PTNGVGYQPY	0.353345	0.31	0.0787	NON-ANTIGEN
HLA-A*30:01	344	352	9	ATRFASVYA	0.731415	0.04	0.0785	NON-ANTIGEN
HLA-A*03:01	787	796	10	QIYKTPPIKD	0.101338	1.5	0.0772	NON-ANTIGEN
HLA-A*68:02	1076	1084	9	TTAPAICHD	0.001945	12	0.0772	NON-ANTIGEN
HLA-A*02:01	983	991	9	RLDKVEAEV	0.825045	0.06	0.0765	NON-ANTIGEN
HLA-A*68:02	954	963	10	QNAQALNTLV	0.014753	4.1	0.074	NON-ANTIGEN
HLA-A*68:01	1077	1086	10	TAPAICHDGK	0.147829	2	0.074	NON-ANTIGEN
HLA-A*01:01	362	371	10	VADYSVLYNS	0.003243	7.2	0.0734	NON-ANTIGEN
HLA-A*01:01	866	874	9	TDEMIAQYT	0.001084	14	0.0728	NON-ANTIGEN
HLA-A*68:02	868	876	9	EMIAQYTSA	0.113585	1.1	0.0727	NON-ANTIGEN
HLA-A*31:01	1099	1107	9	GTHWFVTQR	0.927106	0.01	0.0723	NON-ANTIGEN
HLA-A*68:01	347	355	9	FASVYAWNR	0.611074	0.45	0.0713	NON-ANTIGEN
HLA-B*58:01	622	630	9	VAIHADQLT	0.004043	6.7	0.071	NON-ANTIGEN
HLA-A*24:02	368	377	10	LYNSASFSTF	0.890372	0.03	0.0707	NON-ANTIGEN
HLA-A*02:06	446	455	10	GGNYNYLYRL	0.001686	16	0.0696	NON-ANTIGEN
HLA-B*40:01	772	780	9	VEQDKNTQE	0.006336	3.4	0.0684	NON-ANTIGEN
HLA-A*30:01	252	261	10	GDSSSGWTAG	0.000257	44	0.0673	NON-ANTIGEN
HLA-A*30:02	998	1007	10	TGRLQSLQTY	0.243931	0.58	0.0665	NON-ANTIGEN
HLA-A*30:01	73	82	10	TNGTKRFDNP	0.000347	40	0.0661	NON-ANTIGEN
HLA-A*68:02	883	892	10	TSGWTFGAGA	0.00619	6.5	0.066	NON-ANTIGEN
HLA-B*57:01	126	135	10	VVIKVCEFQF	0.357497	0.8	0.0655	NON-ANTIGEN
HLA-B*15:01	35	43	9	GVYYPDKVF	0.619435	0.2	0.0652	NON-ANTIGEN
HLA-A*31:01	446	454	9	GGNYNYLYR	0.299786	0.77	0.0647	NON-ANTIGEN
HLA-B*57:01	430	438	9	TGCVIAWNS	0.000193	38	0.0645	NON-ANTIGEN
HLA-A*24:02	1094	1103	10	VFVSNGTHWF	0.537769	0.18	0.0625	NON-ANTIGEN
HLA-A*68:01	1075	1084	10	FTTAPAICHD	0.000466	20	0.062	NON-ANTIGEN
HLA-A*30:01	307	316	10	TVEKGIYQTS	0.010125	8.3	0.0601	NON-ANTIGEN
HLA-A*30:01	1183	1192	10	IDRLNEVAKN	0.000108	58	0.06	NON-ANTIGEN
HLA-B*57:01	304	313	10	KSFTVEKGIY	0.653254	0.34	0.0585	NON-ANTIGEN
HLA-A*68:02	979	987	9	DILSRLDKV	0.231698	0.58	0.0582	NON-ANTIGEN
HLA-B*58:01	1122	1130	9	VSGNCDVVI	0.005991	5.5	0.0579	NON-ANTIGEN
HLA-B*58:01	971	979	9	GAISSVLND	0.00121	12	0.0578	NON-ANTIGEN
HLA-A*68:01	1237	1246	10	MTSCCSCLKG	0.000429	20	0.0571	NON-ANTIGEN
HLA-A*68:02	1055	1063	9	SAPHGVVFL	0.240578	0.56	0.0569	NON-ANTIGEN
HLA-B*15:01	962	971	10	LVKQLSSNFG	0.003818	8	0.0567	NON-ANTIGEN
HLA-A*30:01	472	481	10	IYQAGSTPCN	0.000431	37	0.0551	NON-ANTIGEN
HLA-B*58:01	595	603	9	VSVITPGTN	0.002043	9.4	0.0551	NON-ANTIGEN
HLA-A*02:06	948	956	9	LQDVVNQNA	0.049256	2.7	0.0526	NON-ANTIGEN
HLA-B*08:01	186	194	9	FKNLREFVF	0.177303	0.66	0.0523	NON-ANTIGEN
HLA-B*08:01	453	461	9	YRLFRKSNL	0.375792	0.26	0.0522	NON-ANTIGEN
HLA-B*15:01	270	279	10	LQPRTFLLKY	0.508417	0.29	0.0494	NON-ANTIGEN
HLA-A*31:01	346	355	10	RFASVYAWNR	0.672968	0.15	0.0493	NON-ANTIGEN
HLA-A*02:06	1132	1141	10	IVNNTVYDPL	0.005383	9.3	0.049	NON-ANTIGEN
HLA-A*02:06	971	980	10	GAISSVLNDI	0.00715	8.2	0.0489	NON-ANTIGEN
HLA-B*51:01	709	717	9	NNSIAIPTN	0.000182	35	0.0488	NON-ANTIGEN
HLA-B*57:01	1096	1105	10	VSNGTHWFVT	0.003482	11	0.0485	NON-ANTIGEN
HLA-A*02:03	972	980	9	AISSVLNDI	0.149198	1.1	0.0479	NON-ANTIGEN
HLA-B*53:01	498	507	10	QPTNGVGYQP	0.004713	4.7	0.0469	NON-ANTIGEN
HLA-A*68:02	1188	1196	9	EVAKNLNES	0.12418	0.99	0.0468	NON-ANTIGEN
HLA-B*08:01	531	539	9	TNLVKNKCV	0.061722	1.8	0.0466	NON-ANTIGEN
HLA-A*03:01	1140	1149	10	PLQPELDSFK	0.028345	2.9	0.0461	NON-ANTIGEN
HLA-B*15:01	184	192	9	GNFKNLREF	0.122205	1.4	0.0458	NON-ANTIGEN
HLA-B*53:01	478	487	10	TPCNGVEGFN	0.003158	5.6	0.0446	NON-ANTIGEN
HLA-B*40:01	470	479	10	TEIYQAGSTP	0.021225	2	0.0441	NON-ANTIGEN
HLA-B*51:01	955	963	9	NAQALNTLV	0.344412	0.4	0.0423	NON-ANTIGEN
HLA-A*68:02	340	349	10	EVFNATRFAS	0.038861	2.3	0.0421	NON-ANTIGEN
HLA-A*30:01	1243	1251	9	CLKGCCSCG	6.5e-05	65	0.0415	NON-ANTIGEN
HLA-A*24:02	836	844	9	QYGDCLGDI	0.008974	3.1	0.041	NON-ANTIGEN
HLA-A*02:06	735	743	9	SVDCTMYIC	0.005412	9.3	0.0408	NON-ANTIGEN
HLA-A*30:01	343	352	10	NATRFASVYA	0.051592	2.8	0.0398	NON-ANTIGEN
HLA-B*57:01	1050	1059	10	MSFPQSAPHG	0.014509	5.3	0.0396	NON-ANTIGEN
HLA-A*68:02	868	877	10	EMIAQYTSAL	0.136949	0.91	0.0388	NON-ANTIGEN
HLA-A*02:06	922	930	9	LIANQFNSA	0.154605	1.2	0.0376	NON-ANTIGEN
HLA-A*11:01	270	278	9	LQPRTFLLK	0.276635	0.64	0.0371	NON-ANTIGEN
HLA-A*02:01	1000	1009	10	RLQSLQTYVT	0.018051	3.7	0.036	NON-ANTIGEN
HLA-A*02:06	104	112	9	WIFGTTLDS	0.001507	17	0.0338	NON-ANTIGEN
HLA-B*57:01	304	312	9	KSFTVEKGI	0.410858	0.69	0.0337	NON-ANTIGEN
HLA-B*58:01	573	582	10	TDAVRDPQTL	0.022065	2.9	0.0334	NON-ANTIGEN
HLA-B*40:01	155	163	9	SEFRVYSSA	0.227546	0.59	0.0315	NON-ANTIGEN
HLA-B*44:03	867	875	9	DEMIAQYTS	0.006259	3.5	0.0313	NON-ANTIGEN
HLA-A*01:01	52	60	9	QDLFLPFFS	0.000169	39	0.0304	NON-ANTIGEN
HLA-A*30:01	397	406	10	ADSFVIRGDE	0.000117	56	0.0298	NON-ANTIGEN
HLA-A*68:02	471	479	9	EIYQAGSTP	0.044737	2.1	0.0298	NON-ANTIGEN
HLA-A*68:02	471	480	10	EIYQAGSTPC	0.016519	3.9	0.0297	NON-ANTIGEN
HLA-B*51:01	565	573	9	FGRDIADTT	0.004611	9	0.0295	NON-ANTIGEN
HLA-A*68:02	619	627	9	EVPVAIHAD	0.002369	11	0.0294	NON-ANTIGEN
HLA-B*44:03	917	925	9	YENQKLIAN	0.010621	2.7	0.0293	NON-ANTIGEN
HLA-B*15:01	789	797	9	YKTPPIKDF	0.033077	3	0.0287	NON-ANTIGEN
HLA-A*30:02	391	399	9	CFTNVYADS	6.8e-05	62	0.028	NON-ANTIGEN
HLA-A*68:01	986	995	10	KVEAEVQIDR	0.297639	1.2	0.0263	NON-ANTIGEN
HLA-A*68:02	194	203	10	FKNIDGYFKI	0.011248	4.8	0.0261	NON-ANTIGEN
HLA-A*30:01	339	348	10	GEVFNATRFA	0.030606	4.1	0.0258	NON-ANTIGEN
HLA-A*30:01	564	573	10	QFGRDIADTT	0.001481	22	0.0246	NON-ANTIGEN
HLA-A*30:01	475	484	10	AGSTPCNGVE	0.000189	49	0.0244	NON-ANTIGEN
HLA-A*02:03	1184	1193	10	DRLNEVAKNL	0.013316	4.9	0.0227	NON-ANTIGEN
HLA-B*44:02	867	876	10	DEMIAQYTSA	0.005818	3.4	0.0217	NON-ANTIGEN
HLA-A*30:01	303	311	9	LKSFTVEKG	7.1e-05	64	0.0213	NON-ANTIGEN
HLA-A*01:01	789	798	10	YKTPPIKDFG	0.000295	30	0.02	NON-ANTIGEN
HLA-A*68:02	306	315	10	FTVEKGIYQT	0.161128	0.8	0.0187	NON-ANTIGEN
HLA-A*68:02	162	171	10	SANNCTFEYV	0.050813	2	0.0177	NON-ANTIGEN
HLA-A*02:01	222	231	10	ALEPLVDLPI	0.02365	3.2	0.0175	NON-ANTIGEN
HLA-A*11:01	301	310	10	CTLKSFTVEK	0.374903	0.46	0.0174	NON-ANTIGEN
HLA-A*68:02	636	645	10	YSTGSNVFQT	0.005005	7.2	0.0167	NON-ANTIGEN
HLA-B*44:03	684	692	9	ARSVASQSI	0.006279	3.5	0.0161	NON-ANTIGEN
HLA-A*01:01	79	87	9	FDNPVLPFN	0.000454	23	0.0146	NON-ANTIGEN
HLA-B*08:01	532	540	9	NLVKNKCVN	0.00012	45	0.0146	NON-ANTIGEN
HLA-B*07:02	1051	1060	10	SFPQSAPHGV	0.190097	0.71	0.0129	NON-ANTIGEN
HLA-B*57:01	235	244	10	ITRFQTLLAL	0.116495	1.8	0.0107	NON-ANTIGEN
HLA-A*31:01	676	685	10	TQTNSPRRAR	0.536946	0.31	0.0099	NON-ANTIGEN
HLA-A*68:01	400	408	9	FVIRGDEVR	0.658436	0.37	0.0083	NON-ANTIGEN
HLA-A*02:03	762	770	9	QLNRALTGI	0.38188	0.36	0.008	NON-ANTIGEN
HLA-A*68:01	1050	1058	9	MSFPQSAPH	0.312819	1.2	0.0069	NON-ANTIGEN
HLA-A*24:02	132	140	9	EFQFCNDPF	0.028551	1.8	0.0062	NON-ANTIGEN
HLA-A*68:02	467	476	10	DISTEIYQAG	0.000709	18	0.0053	NON-ANTIGEN
HLA-B*51:01	461	470	10	LKPFERDIST	0.035208	2.9	0.0053	NON-ANTIGEN
HLA-B*51:01	560	569	10	LPFQQFGRDI	0.322585	0.44	0.0043	NON-ANTIGEN
HLA-A*30:01	476	484	9	GSTPCNGVE	0.001023	26	0.0021	NON-ANTIGEN
[truncated: 530 more rows]

## Sheet: Tool-Tepitool
CTL epitope as predicted by Tepitool
start	end	length	peptide	score	percentile_rank	VaxiJen Score	Probable Antigen/ Non-Antigen
385	393	9	TKLNDLCFT	0.0001	44	2.9364	ANTIGEN
386	394	9	KLNDLCFTN	0.0012	9.6	2.9016	ANTIGEN
384	392	9	PTKLNDLCF	0.0353	3.5	2.5304	ANTIGEN
535	543	9	KNKCVNFNF	0.043	2.4	2.4991	ANTIGEN
581	589	9	TLEILDITP	0.0013	13	2.2496	ANTIGEN
228	236	9	DLPIGINIT	0.0063	6.4	2.1393	ANTIGEN
1034	1042	9	LGQSKRVDF	0.0983	1.2	2.059	ANTIGEN
534	542	9	VKNKCVNFN	0.0001	56	2.053	ANTIGEN			CTL epitope used in vaccine construct	VaxiJen score
387	395	9	LNDLCFTNV	0.0016	11	2.0179	ANTIGEN			KIADYNYKL	1.6639
1162	1170	9	PDVDLGDIS	0	61	2.0111	ANTIGEN
585	593	9	LDITPCSFG	0	41	1.982	ANTIGEN
416	424	9	GKIADYNYK	0.0186	5.7	1.9241	ANTIGEN
580	588	9	QTLEILDIT	0.0245	3.1	1.8904	ANTIGEN
15	23	9	CVNLTTRTQ	0.0017	9.4	1.8792	ANTIGEN
1038	1046	9	KRVDFCGKG	0	33	1.8649	ANTIGEN
536	544	9	NKCVNFNFN	0	75	1.8627	ANTIGEN
537	545	9	KCVNFNFNG	0.0009	14	1.8502	ANTIGEN
409	417	9	QIAPGQTGK	0.7381	0.11	1.8297	ANTIGEN
229	237	9	LPIGINITR	0.3645	0.32	1.8215	ANTIGEN
538	546	9	CVNFNFNGL	0.0803	1.4	1.7985	ANTIGEN
408	416	9	RQIAPGQTG	0.1573	1.2	1.789	ANTIGEN
1035	1043	9	GQSKRVDFC	0.021	4.6	1.779	ANTIGEN
904	912	9	YRFNGIGVT	0.0002	15	1.7692	ANTIGEN
588	596	9	TPCSFGGVS	0.0053	5.2	1.7674	ANTIGEN
178	186	9	DLEGKQGNF	0.0406	1.4	1.7618	ANTIGEN
589	597	9	PCSFGGVSV	0.0014	16	1.7448	ANTIGEN
11	19	9	VSSQCVNLT	0.0062	5.4	1.741	ANTIGEN
754	762	9	LQYGSFCTQ	0.0371	2.9	1.7361	ANTIGEN
643	651	9	FQTRAGCLI	0.0346	3.4	1.7332	ANTIGEN
1037	1045	9	SKRVDFCGK	0.0475	3	1.7321	ANTIGEN
383	391	9	SPTKLNDLC	0.0178	2.4	1.7238	ANTIGEN
14	22	9	QCVNLTTRT	0.0007	18	1.7193	ANTIGEN
642	650	9	VFQTRAGCL	0.1506	0.77	1.7094	ANTIGEN
586	594	9	DITPCSFGG	0.0011	15	1.7063	ANTIGEN
725	733	9	EILPVSMTK	0.9451	0.04	1.6842	ANTIGEN
177	185	9	MDLEGKQGN	0.0002	19	1.6834	ANTIGEN
388	396	9	NDLCFTNVY	0.0301	1.7	1.6828	ANTIGEN
417	425	9	KIADYNYKL	0.6345	0.05	1.6639	ANTIGEN
1163	1171	9	DVDLGDISG	0.0006	13	1.6593	ANTIGEN
410	418	9	IAPGQTGKI	0.2109	0.66	1.6527	ANTIGEN
905	913	9	RFNGIGVTQ	0.1085	1.5	1.6467	ANTIGEN
579	587	9	PQTLEILDI	0.0003	13	1.6404	ANTIGEN
582	590	9	LEILDITPC	0.014	2.5	1.639	ANTIGEN
380	388	9	YGVSPTKLN	0.0005	19	1.6382	ANTIGEN
381	389	9	GVSPTKLND	0.0006	17	1.6364	ANTIGEN
726	734	9	ILPVSMTKT	0.0495	2.4	1.6225	ANTIGEN
329	337	9	FPNITNLCP	0.0601	1.4	1.6218	ANTIGEN
330	338	9	PNITNLCPF	0.0012	7.7	1.6189	ANTIGEN
612	620	9	YQDVNCTEV	0.5843	0.18	1.6172	ANTIGEN
715	723	9	PTNFTISVT	0.0006	20	1.6055	ANTIGEN
841	849	9	LGDIAARDL	0.0057	8.1	1.6038	ANTIGEN
315	323	9	TSNFRVQPT	0.0086	6.5	1.5972	ANTIGEN
731	739	9	MTKTSVDCT	0.0081	5.7	1.5951	ANTIGEN
1265	1273	9	LKGVKLHYT	0.0011	19	1.5748	ANTIGEN
1161	1169	9	SPDVDLGDI	0.0183	2.8	1.573	ANTIGEN
724	732	9	TEILPVSMT	0.0559	1.3	1.5697	ANTIGEN
732	740	9	TKTSVDCTM	0.0037	5.8	1.5614	ANTIGEN
727	735	9	LPVSMTKTS	0.0619	1.4	1.555	ANTIGEN
13	21	9	SQCVNLTTR	0.452	0.43	1.5476	ANTIGEN
412	420	9	PGQTGKIAD	0	85	1.5384	ANTIGEN
415	423	9	TGKIADYNY	0.1998	0.71	1.5305	ANTIGEN
317	325	9	NFRVQPTES	0.0071	7.2	1.5291	ANTIGEN
331	339	9	NITNLCPFG	0.0001	44	1.5251	ANTIGEN
1159	1167	9	HTSPDVDLG	0.0107	4.1	1.5209	ANTIGEN
316	324	9	SNFRVQPTE	0.0091	8.8	1.5138	ANTIGEN
1060	1068	9	VVFLHVTYV	0.8038	0.05	1.5122	ANTIGEN
377	385	9	FKCYGVSPT	0	35	1.5114	ANTIGEN
539	547	9	VNFNFNGLT	0.0007	18	1.5069	ANTIGEN
376	384	9	TFKCYGVSP	0.0022	14	1.4994	ANTIGEN
1212	1220	9	WPWYIWLGF	0.183	0.47	1.4953	ANTIGEN
644	652	9	QTRAGCLIG	0.017	6.1	1.4934	ANTIGEN
18	26	9	LTTRTQLPP	0.0027	8.2	1.4891	ANTIGEN
1160	1168	9	TSPDVDLGD	0.0002	33	1.484	ANTIGEN
389	397	9	DLCFTNVYA	0.0336	2.6	1.4817	ANTIGEN
265	273	9	YYVGYLQPR	0.638	0.09	1.4692	ANTIGEN
1196	1204	9	SLIDLQELG	0.0162	3.9	1.4611	ANTIGEN
382	390	9	VSPTKLNDL	0.0403	2.4	1.461	ANTIGEN
649	657	9	CLIGAEHVN	0.0003	24	1.4545	ANTIGEN
176	184	9	LMDLEGKQG	0.0009	16	1.4394	ANTIGEN
503	511	9	VGYQPYRVV	0.3116	0.44	1.4383	ANTIGEN
540	548	9	NFNFNGLTG	0.0004	12	1.4312	ANTIGEN
840	848	9	CLGDIAARD	0.0001	35	1.4292	ANTIGEN
896	904	9	IPFAMQMAY	0.9945	0.01	1.4278	ANTIGEN
379	387	9	CYGVSPTKL	0.4241	0.24	1.4263	ANTIGEN
378	386	9	KCYGVSPTK	0.6592	0.06	1.4199	ANTIGEN
1208	1216	9	QYIKWPWYI	0.9428	0.01	1.4177	ANTIGEN
646	654	9	RAGCLIGAE	0.0006	34	1.4165	ANTIGEN
728	736	9	PVSMTKTSV	0.0101	5.1	1.4129	ANTIGEN
1059	1067	9	GVVFLHVTY	0.5854	0.22	1.4104	ANTIGEN
511	519	9	VVLSFELLH	0.2241	0.81	1.409	ANTIGEN
493	501	9	QSYGFQPTN	0.0254	2.7	1.4068	ANTIGEN
1036	1044	9	QSKRVDFCG	0.0023	13	1.4034	ANTIGEN
413	421	9	GQTGKIADY	0.7903	0.08	1.4019	ANTIGEN
414	422	9	QTGKIADYN	0.0011	13	1.3878	ANTIGEN
587	595	9	ITPCSFGGV	0.0361	2.5	1.3871	ANTIGEN
1127	1135	9	DVVIGIVNN	0.0021	7.6	1.386	ANTIGEN
227	235	9	VDLPIGINI	0.0378	1.6	1.3808	ANTIGEN
825	833	9	KVTLADAGF	0.0891	0.82	1.3717	ANTIGEN
226	234	9	LVDLPIGIN	0.0017	11	1.3714	ANTIGEN
434	442	9	IAWNSNNLD	0.0014	12	1.3597	ANTIGEN
502	510	9	GVGYQPYRV	0.0863	1.5	1.3587	ANTIGEN
1063	1071	9	LHVTYVPAQ	0.0007	12	1.3531	ANTIGEN
717	725	9	NFTISVTTE	0.0023	9.4	1.353	ANTIGEN
266	274	9	YVGYLQPRT	0.0093	7.2	1.3483	ANTIGEN
16	24	9	VNLTTRTQL	0.0507	2.1	1.3468	ANTIGEN
730	738	9	SMTKTSVDC	0.0037	8	1.3465	ANTIGEN
231	239	9	IGINITRFQ	0.0058	12	1.3386	ANTIGEN
419	427	9	ADYNYKLPD	0.0001	23	1.3382	ANTIGEN
1062	1070	9	FLHVTYVPA	0.2181	0.75	1.3346	ANTIGEN
897	905	9	PFAMQMAYR	0.2375	0.58	1.3315	ANTIGEN
1033	1041	9	VLGQSKRVD	0.0001	41	1.3303	ANTIGEN
533	541	9	LVKNKCVNF	0.3404	0.3	1.3263	ANTIGEN
752	760	9	LLLQYGSFC	0.016	4	1.326	ANTIGEN
230	238	9	PIGINITRF	0.0114	2.7	1.322	ANTIGEN
613	621	9	QDVNCTEVP	0	26	1.3209	ANTIGEN
179	187	9	LEGKQGNFK	0.0023	5.5	1.3187	ANTIGEN
1164	1172	9	VDLGDISGI	0.0048	3.8	1.3158	ANTIGEN
1128	1136	9	VVIGIVNNT	0.2429	0.55	1.3063	ANTIGEN
716	724	9	TNFTISVTT	0.0317	2.7	1.3019	ANTIGEN
903	911	9	AYRFNGIGV	0.1779	0.88	1.2995	ANTIGEN
485	493	9	GFNCYFPLQ	0.0009	16	1.2939	ANTIGEN
20	28	9	TRTQLPPAY	0.2244	0.63	1.2923	ANTIGEN
755	763	9	QYGSFCTQL	0.4055	0.26	1.2906	ANTIGEN
293	301	9	LDPLSETKC	0.0001	25	1.2825	ANTIGEN
314	322	9	QTSNFRVQP	0.0292	2.8	1.2783	ANTIGEN
12	20	9	SSQCVNLTT	0.0021	9.3	1.2774	ANTIGEN
797	805	9	FGGFNFSQI	0.0557	2.1	1.273	ANTIGEN
826	834	9	VTLADAGFI	0.0362	2.2	1.2653	ANTIGEN
578	586	9	DPQTLEILD	0.0009	9.7	1.2645	ANTIGEN
590	598	9	CSFGGVSVI	0.1201	1.2	1.263	ANTIGEN
651	659	9	IGAEHVNNS	0.0017	13	1.2611	ANTIGEN
19	27	9	TTRTQLPPA	0.4629	0.17	1.254	ANTIGEN
267	275	9	VGYLQPRTF	0.1818	0.47	1.2441	ANTIGEN
614	622	9	DVNCTEVPV	0.2106	0.64	1.2391	ANTIGEN
1264	1272	9	VLKGVKLHY	0.9435	0.01	1.2378	ANTIGEN
1061	1069	9	VFLHVTYVP	0.0045	4.3	1.2346	ANTIGEN
1262	1270	9	EPVLKGVKL	0.7409	0.05	1.2301	ANTIGEN
723	731	9	TTEILPVSM	0.2235	0.5	1.2262	ANTIGEN
292	300	9	ALDPLSETK	0.0003	29	1.2241	ANTIGEN
21	29	9	RTQLPPAYT	0.2434	0.58	1.2195	ANTIGEN
375	383	9	STFKCYGVS	0.0119	7.6	1.2176	ANTIGEN
328	336	9	RFPNITNLC	0.0748	1.1	1.2172	ANTIGEN
628	636	9	QLTPTWRVY	0.6193	0.09	1.2119	ANTIGEN
906	914	9	FNGIGVTQN	0	60	1.2116	ANTIGEN
508	516	9	YRVVVLSFE	0.0001	27	1.2096	ANTIGEN
966	974	9	LSSNFGAIS	0.0015	11	1.2091	ANTIGEN
645	653	9	TRAGCLIGA	0.0017	13	1.2081	ANTIGEN
541	549	9	FNFNGLTGT	0.0086	5.5	1.2014	ANTIGEN
411	419	9	APGQTGKIA	0	77	1.2002	ANTIGEN
663	671	9	DIPIGAGIC	0.0007	18	1.1965	ANTIGEN
895	903	9	QIPFAMQMA	0.0515	1.9	1.1924	ANTIGEN
509	517	9	RVVVLSFEL	0.3351	0.21	1.1918	ANTIGEN
584	592	9	ILDITPCSF	0.2189	0.5	1.1835	ANTIGEN
733	741	9	KTSVDCTMY	0.6176	0.1	1.1824	ANTIGEN
1263	1271	9	PVLKGVKLH	0.0155	4.8	1.1779	ANTIGEN
556	564	9	NKKFLPFQQ	0.0014	12	1.1677	ANTIGEN
513	521	9	LSFELLHAP	0.0192	3.1	1.1659	ANTIGEN
902	910	9	MAYRFNGIG	0.0008	15	1.1627	ANTIGEN
669	677	9	GICASYQTQ	0.0008	11	1.1459	ANTIGEN
1172	1180	9	INASVVNIQ	0.0019	13	1.1445	ANTIGEN
555	563	9	SNKKFLPFQ	0.0311	4	1.1432	ANTIGEN
1126	1134	9	CDVVIGIVN	0	51	1.1423	ANTIGEN
1207	1215	9	EQYIKWPWY	0.1031	0.68	1.1384	ANTIGEN
796	804	9	DFGGFNFSQ	0.0111	4.9	1.1378	ANTIGEN
662	670	9	CDIPIGAGI	0.0048	3.8	1.1345	ANTIGEN
1225	1233	9	IAIVMVTIM	0.2547	0.57	1.1339	ANTIGEN
1260	1268	9	DSEPVLKGV	0.3652	0.32	1.1314	ANTIGEN
968	976	9	SNFGAISSV	0.3391	0.34	1.1296	ANTIGEN
629	637	9	LTPTWRVYS	0.0062	6.5	1.1258	ANTIGEN
180	188	9	EGKQGNFKN	0	38	1.1232	ANTIGEN
406	414	9	EVRQIAPGQ	0.0253	1.9	1.1205	ANTIGEN
494	502	9	SYGFQPTNG	0.0022	5.9	1.1187	ANTIGEN
141	149	9	LGVYYHKNN	0	66	1.1158	ANTIGEN
327	335	9	VRFPNITNL	0.0925	0.84	1.1141	ANTIGEN
1224	1232	9	LIAIVMVTI	0.072	1.5	1.1121	ANTIGEN
766	774	9	ALTGIAVEQ	0.0056	5.9	1.1091	ANTIGEN
809	817	9	PSKPSKRSF	0.3296	0.86	1.1086	ANTIGEN
205	213	9	SKHTPINLV	0.0072	3.2	1.1051	ANTIGEN
438	446	9	SNNLDSKVG	0	31	1.1048	ANTIGEN
808	816	9	DPSKPSKRS	0.0026	6.8	1.1039	ANTIGEN
418	426	9	IADYNYKLP	0.003	7.6	1.1012	ANTIGEN
69	77	9	HVSGTNGTK	0.6589	0.36	1.0956	ANTIGEN
510	518	9	VVVLSFELL	0.0908	1.3	1.0909	ANTIGEN
568	576	9	DIADTTDAV	0.691	0.09	1.0904	ANTIGEN
1223	1231	9	GLIAIVMVT	0.0764	1.6	1.0885	ANTIGEN
729	737	9	VSMTKTSVD	0.0012	13	1.0819	ANTIGEN
56	64	9	LPFFSNVTW	0.9814	0.01	1.0808	ANTIGEN
512	520	9	VLSFELLHA	0.399	0.34	1.0776	ANTIGEN
1165	1173	9	DLGDISGIN	0.0001	30	1.0722	ANTIGEN
109	117	9	TLDSKTQSL	0.8245	0.03	1.0685	ANTIGEN
654	662	9	EHVNNSYEC	0.0005	11	1.068	ANTIGEN
894	902	9	LQIPFAMQM	0.7638	0.09	1.068	ANTIGEN
486	494	9	FNCYFPLQS	0.0004	21	1.0649	ANTIGEN
967	975	9	SSNFGAISS	0.0226	5	1.0641	ANTIGEN
1125	1133	9	NCDVVIGIV	0.0106	5.8	1.0608	ANTIGEN
181	189	9	GKQGNFKNL	0.0039	4.2	1.0607	ANTIGEN
545	553	9	GLTGTGVLT	0.0124	4.5	1.0556	ANTIGEN
206	214	9	KHTPINLVR	0.1615	1.4	1.0552	ANTIGEN
204	212	9	YSKHTPINL	0.29	0.45	1.0547	ANTIGEN
583	591	9	EILDITPCS	0.0487	2	1.0536	ANTIGEN
225	233	9	PLVDLPIGI	0.1158	1.3	1.0525	ANTIGEN
495	503	9	YGFQPTNGV	0.4068	0.27	1.0509	ANTIGEN
213	221	9	VRDLPQGFS	0.0001	25	1.0501	ANTIGEN
1211	1219	9	KWPWYIWLG	0.0182	2.1	1.0478	ANTIGEN
1174	1182	9	ASVVNIQKE	0	56	1.0472	ANTIGEN
893	901	9	ALQIPFAMQ	0	59	1.0445	ANTIGEN
436	444	9	WNSNNLDSK	0.0209	5.2	1.0425	ANTIGEN
899	907	9	AMQMAYRFN	0	94	1.042	ANTIGEN
1214	1222	9	WYIWLGFIA	0.001	8.4	1.0356	ANTIGEN
1213	1221	9	PWYIWLGFI	0.0206	2	1.0343	ANTIGEN
507	515	9	PYRVVVLSF	0.7429	0.07	1.0281	ANTIGEN
554	562	9	ESNKKFLPF	0.4382	0.2	1.0278	ANTIGEN
898	906	9	FAMQMAYRF	0.5634	0.1	1.0278	ANTIGEN
661	669	9	ECDIPIGAG	0.0001	27	1.026	ANTIGEN
713	721	9	AIPTNFTIS	0	72	1.0242	ANTIGEN
294	302	9	DPLSETKCT	0.011	5.7	1.0242	ANTIGEN
693	701	9	IAYTMSLGA	0.0778	1.6	1.0212	ANTIGEN
1091	1099	9	REGVFVSNG	0.0014	7	1.0165	ANTIGEN
722	730	9	VTTEILPVS	0.016	4	1.0163	ANTIGEN
769	777	9	GIAVEQDKN	0	47	1.0158	ANTIGEN
598	606	9	ITPGTNTSN	0.0006	21	1.0158	ANTIGEN
295	303	9	PLSETKCTL	0.0256	3.1	1.0147	ANTIGEN
92	100	9	FASTEKSNI	0.3314	0.42	1.0137	ANTIGEN
113	121	9	KTQSLLIVN	0.0128	3.8	1.0113	ANTIGEN
1068	1076	9	VPAQEKNFT	0.0365	2	1.0107	ANTIGEN
108	116	9	TTLDSKTQS	0.0201	3.5	1.0106	ANTIGEN
278	286	9	KYNENGTIT	0.0031	5	1.0105	ANTIGEN
297	305	9	SETKCTLKS	0.0115	2.6	1.01	ANTIGEN
1193	1201	9	LNESLIDLQ	0.0007	18	1.0001	ANTIGEN
33	41	9	TRGVYYPDK	0.0006	11	0.9996	ANTIGEN
390	398	9	LCFTNVYAD	0.0001	39	0.9994	ANTIGEN
848	856	9	DLICAQKFN	0.0001	35	0.9955	ANTIGEN
844	852	9	IAARDLICA	0.0075	7	0.9915	ANTIGEN
217	225	9	PQGFSALEP	0	35	0.991	ANTIGEN
969	977	9	NFGAISSVL	0.0485	1.4	0.9894	ANTIGEN
201	209	9	FKIYSKHTP	0.0008	8.5	0.9886	ANTIGEN
70	78	9	VSGTNGTKR	0.1129	1.9	0.9855	ANTIGEN
591	599	9	SFGGVSVIT	0.0006	11	0.9792	ANTIGEN
245	253	9	HRSYLTPGD	0	47	0.9777	ANTIGEN
90	98	9	VYFASTEKS	0.0091	3.1	0.9773	ANTIGEN
1194	1202	9	NESLIDLQE	0.0045	4.2	0.9767	ANTIGEN
10	18	9	LVSSQCVNL	0.0628	1.7	0.9764	ANTIGEN
1130	1138	9	IGIVNNTVY	0.2939	0.43	0.9758	ANTIGEN
695	703	9	YTMSLGAEN	0.0049	8.9	0.9735	ANTIGEN
1261	1269	9	SEPVLKGVK	0.0059	3.7	0.9704	ANTIGEN
174	182	9	PFLMDLEGK	0.0004	14	0.9697	ANTIGEN
768	776	9	TGIAVEQDK	0.0102	4.1	0.9677	ANTIGEN
140	148	9	FLGVYYHKN	0.0003	24	0.9675	ANTIGEN
1209	1217	9	YIKWPWYIW	0.401	0.16	0.9673	ANTIGEN
91	99	9	YFASTEKSN	0.0001	26	0.9639	ANTIGEN
1022	1030	9	ANLAATKMS	0.0025	18	0.96	ANTIGEN
799	807	9	GFNFSQILP	0.0006	11	0.9579	ANTIGEN
458	466	9	KSNLKPFER	0.9357	0.01	0.949	ANTIGEN
720	728	9	ISVTTEILP	0.0101	4.2	0.9471	ANTIGEN
107	115	9	GTTLDSKTQ	0.001	13	0.9425	ANTIGEN
139	147	9	PFLGVYYHK	0.0917	2.1	0.9406	ANTIGEN
318	326	9	FRVQPTESI	0.0101	2.8	0.9396	ANTIGEN
34	42	9	RGVYYPDKV	0.0095	6.2	0.9384	ANTIGEN
1031	1039	9	ECVLGQSKR	0.4643	0.71	0.9377	ANTIGEN
652	660	9	GAEHVNNSY	0.6988	0.1	0.9347	ANTIGEN
668	676	9	AGICASYQT	0.0007	23	0.934	ANTIGEN
757	765	9	GSFCTQLNR	0.472	0.33	0.9306	ANTIGEN
65	73	9	FHAIHVSGT	0.0017	15	0.9305	ANTIGEN
333	341	9	TNLCPFGEV	0.0104	5	0.9288	ANTIGEN
670	678	9	ICASYQTQT	0.0003	17	0.9262	ANTIGEN
650	658	9	LIGAEHVNN	0.0001	42	0.9246	ANTIGEN
1210	1218	9	IKWPWYIWL	0.0079	3.3	0.9231	ANTIGEN
22	30	9	TQLPPAYTN	0.0076	7.5	0.9228	ANTIGEN
655	663	9	HVNNSYECD	0.0001	33	0.9211	ANTIGEN
1197	1205	9	LIDLQELGK	0.1086	1.4	0.9206	ANTIGEN
938	946	9	LSSTASALG	0.0046	6.2	0.9155	ANTIGEN
610	618	9	VLYQDVNCT	0.1271	1.2	0.9146	ANTIGEN
1222	1230	9	AGLIAIVMV	0.0001	51	0.9145	ANTIGEN
756	764	9	YGSFCTQLN	0.0002	28	0.9142	ANTIGEN
1204	1212	9	GKYEQYIKW	0.1079	0.81	0.9141	ANTIGEN
460	468	9	NLKPFERDI	0.0693	1.7	0.9116	ANTIGEN
443	451	9	SKVGGNYNY	0.3176	0.39	0.9111	ANTIGEN
457	465	9	RKSNLKPFE	0.005	13	0.909	ANTIGEN
1032	1040	9	CVLGQSKRV	0.0232	3.2	0.9083	ANTIGEN
277	285	9	LKYNENGTI	0.0008	8.4	0.9066	ANTIGEN
200	208	9	YFKIYSKHT	0.0179	4.2	0.9056	ANTIGEN
203	211	9	IYSKHTPIN	0.0026	5.4	0.9013	ANTIGEN
1071	1079	9	QEKNFTTAP	0.0544	1.2	0.8955	ANTIGEN
214	222	9	RDLPQGFSA	0.0111	2.7	0.8947	ANTIGEN
696	704	9	TMSLGAENS	0.0009	16	0.8932	ANTIGEN
1195	1203	9	ESLIDLQEL	0.1028	1.2	0.893	ANTIGEN
439	447	9	NNLDSKVGG	0.0001	34	0.8904	ANTIGEN
908	916	9	GIGVTQNVL	0.004	6	0.8904	ANTIGEN
664	672	9	IPIGAGICA	0.1977	0.62	0.8901	ANTIGEN
767	775	9	LTGIAVEQD	0.0005	19	0.8891	ANTIGEN
1064	1072	9	HVTYVPAQE	0.0559	3.4	0.8826	ANTIGEN
714	722	9	IPTNFTISV	0.9428	0.01	0.882	ANTIGEN
112	120	9	SKTQSLLIV	0.0012	7.1	0.8805	ANTIGEN
550	558	9	GVLTESNKK	0.7043	0.14	0.8797	ANTIGEN
704	712	9	SVAYSNNSI	0.5129	0.18	0.8783	ANTIGEN
487	495	9	NCYFPLQSY	0.6058	0.16	0.8743	ANTIGEN
1067	1075	9	YVPAQEKNF	0.1289	0.55	0.8731	ANTIGEN
697	705	9	MSLGAENSV	0.1826	0.72	0.873	ANTIGEN
842	850	9	GDIAARDLI	0.0153	2.4	0.8727	ANTIGEN
298	306	9	ETKCTLKSF	0.6106	0.08	0.872	ANTIGEN
824	832	9	NKVTLADAG	0	48	0.8702	ANTIGEN
1206	1214	9	YEQYIKWPW	0.754	0.08	0.869	ANTIGEN
941	949	9	TASALGKLQ	0.0082	7.4	0.8689	ANTIGEN
407	415	9	VRQIAPGQT	0.0011	26	0.8675	ANTIGEN
442	450	9	DSKVGGNYN	0.0005	24	0.8657	ANTIGEN
659	667	9	SYECDIPIG	0.0002	17	0.8651	ANTIGEN
137	145	9	NDPFLGVYY	0.0801	1.2	0.8641	ANTIGEN
68	76	9	IHVSGTNGT	0.0003	21	0.8621	ANTIGEN
2	10	9	FVFLVLLPL	0.0539	1.9	0.8601	ANTIGEN
529	537	9	KSTNLVKNK	0.4959	0.14	0.8596	ANTIGEN
440	448	9	NLDSKVGGN	0.0005	23	0.8595	ANTIGEN
72	80	9	GTNGTKRFD	0.0005	19	0.8558	ANTIGEN
705	713	9	VAYSNNSIA	0.06	1.9	0.8537	ANTIGEN
718	726	9	FTISVTTEI	0.9236	0.02	0.8535	ANTIGEN
459	467	9	SNLKPFERD	0	38	0.8527	ANTIGEN
641	649	9	NVFQTRAGC	0.0551	1.8	0.8515	ANTIGEN
965	973	9	QLSSNFGAI	0.1063	1.4	0.8501	ANTIGEN
218	226	9	QGFSALEPL	0.0194	4.1	0.8462	ANTIGEN
1158	1166	9	NHTSPDVDL	0.0014	6.5	0.8446	ANTIGEN
1023	1031	9	NLAATKMSE	0.0008	15	0.8443	ANTIGEN
721	729	9	SVTTEILPV	0.5112	0.24	0.8441	ANTIGEN
653	661	9	AEHVNNSYE	0.0052	3.6	0.8405	ANTIGEN
1058	1066	9	HGVVFLHVT	0.0053	8.4	0.8374	ANTIGEN
1173	1181	9	NASVVNIQK	0.8761	0.11	0.8372	ANTIGEN
615	623	9	VNCTEVPVA	0.0015	16	0.8346	ANTIGEN
843	851	9	DIAARDLIC	0.0076	7	0.8304	ANTIGEN
1110	1118	9	YEPQIITTD	0.0032	4.5	0.8297	ANTIGEN
943	951	9	SALGKLQDV	0.4006	0.38	0.8291	ANTIGEN
706	714	9	AYSNNSIAI	0.0001	37	0.8274	ANTIGEN
8	16	9	LPLVSSQCV	0.6733	0.09	0.8267	ANTIGEN
142	150	9	GVYYHKNNK	0.898	0.03	0.8264	ANTIGEN
996	1004	9	LITGRLQSL	0.6373	0.08	0.8238	ANTIGEN
351	359	9	YAWNRKRIS	0.0136	5	0.8209	ANTIGEN
753	761	9	LLQYGSFCT	0.0079	5.6	0.8188	ANTIGEN
332	340	9	ITNLCPFGE	0.0004	13	0.8187	ANTIGEN
846	854	9	ARDLICAQK	0.0048	5.5	0.8157	ANTIGEN
59	67	9	FSNVTWFHA	0.0232	3.2	0.8156	ANTIGEN
1017	1025	9	EIRASANLA	0.0466	2.1	0.8135	ANTIGEN
1065	1073	9	VTYVPAQEK	0.9444	0.01	0.8132	ANTIGEN
182	190	9	KQGNFKNLR	0.7246	0.11	0.809	ANTIGEN
9	17	9	PLVSSQCVN	0	67	0.8032	ANTIGEN
110	118	9	LDSKTQSLL	0.0528	1.3	0.8027	ANTIGEN
240	248	9	TLLALHRSY	0.5709	0.11	0.8009	ANTIGEN
942	950	9	ASALGKLQD	0.0017	11	0.8007	ANTIGEN
1259	1267	9	DDSEPVLKG	0.0005	11	0.798	ANTIGEN
798	806	9	GGFNFSQIL	0.0151	4.7	0.7967	ANTIGEN
656	664	9	VNNSYECDI	0.0006	23	0.7935	ANTIGEN
492	500	9	LQSYGFQPT	0.0206	4.6	0.7917	ANTIGEN
1198	1206	9	IDLQELGKY	0.08	1.2	0.7907	ANTIGEN
546	554	9	LTGTGVLTE	0.0021	9.2	0.7881	ANTIGEN
287	295	9	DAVDCALDP	0.0045	9.1	0.7833	ANTIGEN
313	321	9	YQTSNFRVQ	0.0148	4.4	0.7821	ANTIGEN
441	449	9	LDSKVGGNY	0.1389	0.72	0.7814	ANTIGEN
1157	1165	9	KNHTSPDVD	0.0001	57	0.7809	ANTIGEN
216	224	9	LPQGFSALE	0.0199	2.6	0.7784	ANTIGEN
481	489	9	NGVEGFNCY	0.37	0.35	0.7783	ANTIGEN
482	490	9	GVEGFNCYF	0.0287	2.1	0.7775	ANTIGEN
1129	1137	9	VIGIVNNTV	0.1411	1.3	0.7774	ANTIGEN
244	252	9	LHRSYLTPG	0.0009	28	0.7761	ANTIGEN
172	180	9	SQPFLMDLE	0.0002	17	0.7749	ANTIGEN
892	900	9	AALQIPFAM	0.4621	0.25	0.7747	ANTIGEN
1124	1132	9	GNCDVVIGI	0.0133	4.4	0.7742	ANTIGEN
680	688	9	SPRRARSVA	0.9188	0.04	0.7729	ANTIGEN
199	207	9	GYFKIYSKH	0.2044	0.69	0.7721	ANTIGEN
937	945	9	SLSSTASAL	0.4618	0.28	0.7716	ANTIGEN
219	227	9	GFSALEPLV	0.0048	4.2	0.7669	ANTIGEN
455	463	9	LFRKSNLKP	0.0449	3.1	0.766	ANTIGEN
279	287	9	YNENGTITD	0	33	0.765	ANTIGEN
349	357	9	SVYAWNRKR	0.9196	0.02	0.765	ANTIGEN
504	512	9	GYQPYRVVV	0.2344	0.43	0.7634	ANTIGEN
795	803	9	KDFGGFNFS	0.0004	11	0.7614	ANTIGEN
626	634	9	ADQLTPTWR	0.0126	4.6	0.7602	ANTIGEN
7	15	9	LLPLVSSQC	0.0287	3.3	0.7587	ANTIGEN
249	257	9	LTPGDSSSG	0.0002	25	0.7579	ANTIGEN
1070	1078	9	AQEKNFTTA	0.1933	0.91	0.7576	ANTIGEN
1111	1119	9	EPQIITTDN	0.0009	9.8	0.7562	ANTIGEN
399	407	9	SFVIRGDEV	0.0438	2.3	0.7549	ANTIGEN
1226	1234	9	AIVMVTIML	0.0003	29	0.7545	ANTIGEN
1019	1027	9	RASANLAAT	0.0179	5.9	0.7524	ANTIGEN
611	619	9	LYQDVNCTE	0.0025	5.5	0.7507	ANTIGEN
1101	1109	9	HWFVTQRNF	0.6871	0.09	0.746	ANTIGEN
202	210	9	KIYSKHTPI	0.5538	0.07	0.7455	ANTIGEN
627	635	9	DQLTPTWRV	0.18	0.73	0.7445	ANTIGEN
631	639	9	PTWRVYSTG	0.0019	15	0.7436	ANTIGEN
445	453	9	VGGNYNYLY	0.3841	0.28	0.7432	ANTIGEN
352	360	9	AWNRKRISN	0.0122	7.5	0.7421	ANTIGEN
1250	1258	9	CGSCCKFDE	0	97	0.7415	ANTIGEN
694	702	9	AYTMSLGAE	0.0001	18	0.7404	ANTIGEN
1045	1053	9	KGYHLMSFP	0.0223	5.1	0.7387	ANTIGEN
506	514	9	QPYRVVVLS	0.0616	1.9	0.7379	ANTIGEN
1102	1110	9	WFVTQRNFY	0.177	0.8	0.7376	ANTIGEN
667	675	9	GAGICASYQ	0.0001	26	0.737	ANTIGEN
758	766	9	SFCTQLNRA	0.0076	9.8	0.7333	ANTIGEN
734	742	9	TSVDCTMYI	0.3124	0.39	0.7328	ANTIGEN
247	255	9	SYLTPGDSS	0.0021	5.9	0.7324	ANTIGEN
264	272	9	AYYVGYLQP	0.0134	2.5	0.7285	ANTIGEN
1090	1098	9	PREGVFVSN	0	63	0.728	ANTIGEN
760	768	9	CTQLNRALT	0.0031	9.1	0.7278	ANTIGEN
1215	1223	9	YIWLGFIAG	0.0032	12	0.7254	ANTIGEN
1176	1184	9	VVNIQKEID	0.0001	33	0.7227	ANTIGEN
405	413	9	DEVRQIAPG	0.0009	8.5	0.7216	ANTIGEN
433	441	9	VIAWNSNNL	0.0852	1.4	0.7216	ANTIGEN
1066	1074	9	TYVPAQEKN	0.003	5.1	0.7158	ANTIGEN
1249	1257	9	SCGSCCKFD	0	92	0.7155	ANTIGEN
61	69	9	NVTWFHAIH	0.0126	2.8	0.7131	ANTIGEN
435	443	9	AWNSNNLDS	0	85	0.7122	ANTIGEN
839	847	9	DCLGDIAAR	0.31	0.41	0.7119	ANTIGEN
89	97	9	GVYFASTEK	0.9208	0.01	0.7112	ANTIGEN
1074	1082	9	NFTTAPAIC	0.0003	13	0.7105	ANTIGEN
577	585	9	RDPQTLEIL	0.0812	1.1	0.7101	ANTIGEN
1016	1024	9	AEIRASANL	0.9762	0.01	0.7082	ANTIGEN
947	955	9	KLQDVVNQN	0.0125	5.5	0.7076	ANTIGEN
289	297	9	VDCALDPLS	0	42	0.707	ANTIGEN
1175	1183	9	SVVNIQKEI	0.3764	0.3	0.7057	ANTIGEN
712	720	9	IAIPTNFTI	0.8796	0.02	0.7052	ANTIGEN
138	146	9	DPFLGVYYH	0.3216	0.4	0.7042	ANTIGEN
907	915	9	NGIGVTQNV	0.4494	0.23	0.7038	ANTIGEN
1021	1029	9	SANLAATKM	0.3868	0.33	0.703	ANTIGEN
576	584	9	VRDPQTLEI	0.0555	1.2	0.7025	ANTIGEN
1020	1028	9	ASANLAATK	0.0001	56	0.7014	ANTIGEN
648	656	9	GCLIGAEHV	0.0063	8.7	0.7002	ANTIGEN
1092	1100	9	EGVFVSNGT	0.0154	4.1	0.6988	ANTIGEN
548	556	9	GTGVLTESN	0.0009	14	0.6986	ANTIGEN
692	700	9	IIAYTMSLG	0.001	16	0.6986	ANTIGEN
601	609	9	GTNTSNQVA	0.0551	2.7	0.6957	ANTIGEN
822	830	9	LFNKVTLAD	0.0001	20	0.6944	ANTIGEN
17	25	9	NLTTRTQLP	0.0031	9.7	0.6921	ANTIGEN
810	818	9	SKPSKRSFI	0.0235	3.5	0.691	ANTIGEN
823	831	9	FNKVTLADA	0.0025	13	0.69	ANTIGEN
296	304	9	LSETKCTLK	0.0854	1.6	0.6883	ANTIGEN
1171	1179	9	GINASVVNI	0.3306	0.45	0.6867	ANTIGEN
876	884	9	ALLAGTITS	0.0001	44	0.6861	ANTIGEN
66	74	9	HAIHVSGTN	0.001	10	0.6831	ANTIGEN
526	534	9	GPKKSTNLV	0.6788	0.13	0.6828	ANTIGEN
1192	1200	9	NLNESLIDL	0.6189	0.18	0.6827	ANTIGEN
549	557	9	TGVLTESNK	0.0272	2.8	0.6803	ANTIGEN
901	909	9	QMAYRFNGI	0.1329	0.89	0.6803	ANTIGEN
820	828	9	DLLFNKVTL	0.5392	0.13	0.68	ANTIGEN
1093	1101	9	GVFVSNGTH	0.0479	2.3	0.679	ANTIGEN
567	575	9	RDIADTTDA	0.0003	13	0.6774	ANTIGEN
23	31	9	QLPPAYTNS	0.0198	4.7	0.6729	ANTIGEN
122	130	9	NATNVVIKV	0.8327	0.04	0.6726	ANTIGEN
67	75	9	AIHVSGTNG	0.0072	11	0.6721	ANTIGEN
909	917	9	IGVTQNVLY	0.3128	0.41	0.6715	ANTIGEN
232	240	9	GINITRFQT	0.0125	7.4	0.6699	ANTIGEN
566	574	9	GRDIADTTD	0	43	0.668	ANTIGEN
858	866	9	LTVLPPLLT	0.0348	2.5	0.6677	ANTIGEN
543	551	9	FNGLTGTGV	0.0039	8.1	0.6673	ANTIGEN
167	175	9	TFEYVSQPF	0.2496	0.4	0.6641	ANTIGEN
57	65	9	PFFSNVTWF	0.5404	0.14	0.6638	ANTIGEN
665	673	9	PIGAGICAS	0	62	0.6621	ANTIGEN
857	865	9	GLTVLPPLL	0.6222	0.18	0.6621	ANTIGEN
50	58	9	STQDLFLPF	0.5143	0.1	0.6619	ANTIGEN
288	296	9	AVDCALDPL	0.0245	4.2	0.6604	ANTIGEN
261	269	9	GAAAYYVGY	0.4286	0.24	0.6604	ANTIGEN
933	941	9	KIQDSLSST	0.116	1.3	0.6586	ANTIGEN
751	759	9	NLLLQYGSF	0.1168	0.99	0.6553	ANTIGEN
542	550	9	NFNGLTGTG	0.0005	19	0.6541	ANTIGEN
647	655	9	AGCLIGAEH	0.0229	3.8	0.6535	ANTIGEN
5	13	9	LVLLPLVSS	0.023	4.4	0.6523	ANTIGEN
1112	1120	9	PQIITTDNT	0.0001	28	0.6522	ANTIGEN
151	159	9	SWMESEFRV	0.1436	0.67	0.651	ANTIGEN
703	711	9	NSVAYSNNS	0.003	9.3	0.6499	ANTIGEN
671	679	9	CASYQTQTN	0	90	0.6466	ANTIGEN
698	706	9	SLGAENSVA	0.0353	2.9	0.6459	ANTIGEN
875	883	9	SALLAGTIT	0.0081	6.7	0.6456	ANTIGEN
845	853	9	AARDLICAQ	0.0325	3.9	0.6436	ANTIGEN
496	504	9	GFQPTNGVG	0.0021	16	0.6424	ANTIGEN
6	14	9	VLLPLVSSQ	0.0162	3.8	0.6424	ANTIGEN
547	555	9	TGTGVLTES	0.0008	17	0.6422	ANTIGEN
259	267	9	TAGAAAYYV	0.2037	0.65	0.6397	ANTIGEN
997	1005	9	ITGRLQSLQ	0.0049	6	0.6388	ANTIGEN
660	668	9	YECDIPIGA	0.1163	0.89	0.6385	ANTIGEN
888	896	9	FGAGAALQI	0.1987	0.7	0.6377	ANTIGEN
666	674	9	IGAGICASY	0.482	0.18	0.6368	ANTIGEN
609	617	9	AVLYQDVNC	0.0153	5.4	0.6344	ANTIGEN
944	952	9	ALGKLQDVV	0	53	0.6335	ANTIGEN
683	691	9	RARSVASQS	0.3452	0.33	0.6325	ANTIGEN
558	566	9	KFLPFQQFG	0.0371	3.6	0.6324	ANTIGEN
168	176	9	FEYVSQPFL	0.9222	0.06	0.6324	ANTIGEN
501	509	9	NGVGYQPYR	0.2605	0.52	0.632	ANTIGEN
258	266	9	WTAGAAAYY	0.8427	0.03	0.6306	ANTIGEN
1104	1112	9	VTQRNFYEP	0.0052	5.9	0.6288	ANTIGEN
456	464	9	FRKSNLKPF	0.0932	1.3	0.628	ANTIGEN
44	52	9	RSSVLHSTQ	0.0658	2.3	0.6268	ANTIGEN
632	640	9	TWRVYSTGS	0.0062	11	0.6258	ANTIGEN
32	40	9	FTRGVYYPD	0.0008	15	0.6229	ANTIGEN
939	947	9	SSTASALGK	0.7383	0.11	0.6215	ANTIGEN
106	114	9	FGTTLDSKT	0.0005	25	0.6164	ANTIGEN
821	829	9	LLFNKVTLA	0.8901	0.03	0.615	ANTIGEN
175	183	9	FLMDLEGKQ	0.0136	4.3	0.6124	ANTIGEN
268	276	9	GYLQPRTFL	0.4879	0.17	0.6082	ANTIGEN
544	552	9	NGLTGTGVL	0.0094	4	0.6076	ANTIGEN
514	522	9	SFELLHAPA	0.0063	7.8	0.6074	ANTIGEN
1044	1052	9	GKGYHLMSF	0.0351	2.9	0.6057	ANTIGEN
592	600	9	FGGVSVITP	0.0023	13	0.6041	ANTIGEN
243	251	9	ALHRSYLTP	0.024	3.6	0.6036	ANTIGEN
1100	1108	9	THWFVTQRN	0.0001	24	0.6024	ANTIGEN
437	445	9	NSNNLDSKV	0.1506	0.84	0.6019	ANTIGEN
914	922	9	NVLYENQKL	0.092	1.3	0.6017	ANTIGEN
638	646	9	TGSNVFQTR	0.3977	0.27	0.6003	ANTIGEN
444	452	9	KVGGNYNYL	0.1101	0.68	0.5994	ANTIGEN
319	327	9	RVQPTESIV	0.1539	1.1	0.599	ANTIGEN
1015	1023	9	AAEIRASAN	0.0003	32	0.5986	ANTIGEN
505	513	9	YQPYRVVVL	0.5709	0.11	0.5964	ANTIGEN
105	113	9	IFGTTLDSK	0.0118	4.4	0.5958	ANTIGEN
58	66	9	FFSNVTWFH	0.204	0.7	0.5951	ANTIGEN
420	428	9	DYNYKLPDD	0	35	0.5946	ANTIGEN
986	994	9	KVEAEVQID	0.0001	36	0.5928	ANTIGEN
165	173	9	NCTFEYVSQ	0.0001	24	0.5914	ANTIGEN
111	119	9	DSKTQSLLI	0.47	0.22	0.5911	ANTIGEN
248	256	9	YLTPGDSSS	0.0245	3.6	0.5905	ANTIGEN
828	836	9	LADAGFIKQ	0.0163	2.9	0.5856	ANTIGEN
1138	1146	9	YDPLQPELD	0	41	0.5835	ANTIGEN
800	808	9	FNFSQILPD	0.0003	33	0.5831	ANTIGEN
291	299	9	CALDPLSET	0	45	0.5823	ANTIGEN
711	719	9	SIAIPTNFT	0.0682	1.6	0.5808	ANTIGEN
1218	1226	9	LGFIAGLIA	0.0091	6.3	0.5797	ANTIGEN
348	356	9	ASVYAWNRK	0.5934	0.21	0.5788	ANTIGEN
827	835	9	TLADAGFIK	0.6392	0.18	0.5781	ANTIGEN
488	496	9	CYFPLQSYG	0.0082	3.2	0.578	ANTIGEN
1166	1174	9	LGDISGINA	0.0031	7.3	0.5772	ANTIGEN
260	268	9	AGAAAYYVG	0.0001	33	0.5762	ANTIGEN
93	101	9	ASTEKSNII	0.0232	2.8	0.5761	ANTIGEN
765	773	9	RALTGIAVE	0.013	7.2	0.5744	ANTIGEN
871	879	9	AQYTSALLA	0.0001	23	0.5732	ANTIGEN
985	993	9	DKVEAEVQI	0.0565	2	0.5732	ANTIGEN
149	157	9	NKSWMESEF	0.0101	3.7	0.5725	ANTIGEN
190	198	9	REFVFKNID	0.0029	4.7	0.5685	ANTIGEN
928	936	9	NSAIGKIQD	0.0005	19	0.5659	ANTIGEN
46	54	9	SVLHSTQDL	0.1234	1.4	0.5654	ANTIGEN
1123	1131	9	SGNCDVVIG	0	47	0.5637	ANTIGEN
215	223	9	DLPQGFSAL	0.2671	0.41	0.5622	ANTIGEN
342	350	9	FNATRFASV	0.4442	0.2	0.5609	ANTIGEN
616	624	9	NCTEVPVAI	0.1299	1.1	0.5598	ANTIGEN
275	283	9	FLLKYNENG	0.0058	6.5	0.5595	ANTIGEN
84	92	9	LPFNDGVYF	0.948	0.01	0.5593	ANTIGEN
284	292	9	TITDAVDCA	0.0398	2.3	0.5555	ANTIGEN
1199	1207	9	DLQELGKYE	0.0014	12	0.5544	ANTIGEN
283	291	9	GTITDAVDC	0.0015	11	0.5522	ANTIGEN
1089	1097	9	FPREGVFVS	0.3104	0.41	0.5509	ANTIGEN
682	690	9	RRARSVASQ	0.0117	7.7	0.549	ANTIGEN
873	881	9	YTSALLAGT	0.1472	0.85	0.5487	ANTIGEN
707	715	9	YSNNSIAIP	0.003	7.9	0.5477	ANTIGEN
484	492	9	EGFNCYFPL	0.0322	2.7	0.5453	ANTIGEN
970	978	9	FGAISSVLN	0.0004	21	0.5435	ANTIGEN
62	70	9	VTWFHAIHV	0.4897	0.2	0.5426	ANTIGEN
1202	1210	9	ELGKYEQYI	0.0321	2.7	0.5415	ANTIGEN
515	523	9	FELLHAPAT	0.0515	1.4	0.5409	ANTIGEN
551	559	9	VLTESNKKF	0.3299	0.56	0.5392	ANTIGEN
1136	1144	9	TVYDPLQPE	0.0358	1.5	0.5391	ANTIGEN
311	319	9	GIYQTSNFR	0.547	0.25	0.538	ANTIGEN
63	71	9	TWFHAIHVS	0.0052	4	0.5374	ANTIGEN
1013	1021	9	IRAAEIRAS	0.0013	24	0.5366	ANTIGEN
940	948	9	STASALGKL	0.4856	0.21	0.5357	ANTIGEN
744	752	9	GDSTECSNL	0.0067	3.3	0.5337	ANTIGEN
404	412	9	GDEVRQIAP	0.0002	15	0.5325	ANTIGEN
764	772	9	NRALTGIAV	0.0137	5	0.5302	ANTIGEN
1181	1189	9	KEIDRLNEV	0.8086	0.1	0.53	ANTIGEN
913	921	9	QNVLYENQK	0.0496	3.6	0.5285	ANTIGEN
285	293	9	ITDAVDCAL	0.1179	0.84	0.526	ANTIGEN
280	288	9	NENGTITDA	0.0126	2.4	0.5257	ANTIGEN
935	943	9	QDSLSSTAS	0.0001	23	0.5245	ANTIGEN
241	249	9	LLALHRSYL	0.5046	0.15	0.5241	ANTIGEN
691	699	9	SIIAYTMSL	0.6904	0.11	0.5234	ANTIGEN
936	944	9	DSLSSTASA	0.2049	0.65	0.5231	ANTIGEN
672	680	9	ASYQTQTNS	0.0001	49	0.5213	ANTIGEN
602	610	9	TNTSNQVAV	0.0712	1.5	0.5203	ANTIGEN
929	937	9	SAIGKIQDS	0.0115	6.4	0.5185	ANTIGEN
702	710	9	ENSVAYSNN	0	57	0.5181	ANTIGEN
263	271	9	AAYYVGYLQ	0.0108	4	0.5177	ANTIGEN
286	294	9	TDAVDCALD	0	80	0.5173	ANTIGEN
952	960	9	VNQNAQALN	0.0004	37	0.5164	ANTIGEN
759	767	9	FCTQLNRAL	0.0405	2.4	0.5159	ANTIGEN
257	265	9	GWTAGAAAY	0.168	0.84	0.5157	ANTIGEN
608	616	9	VAVLYQDVN	0.0005	19	0.513	ANTIGEN
489	497	9	YFPLQSYGF	0.8039	0.06	0.5107	ANTIGEN
1257	1265	9	DEDDSEPVL	0.5709	0.22	0.5104	ANTIGEN
1042	1050	9	FCGKGYHLM	0.0183	4.2	0.5098	ANTIGEN
81	89	9	NPVLPFNDG	0.0038	5.7	0.5086	ANTIGEN
887	895	9	TFGAGAALQ	0.0007	16	0.5074	ANTIGEN
114	122	9	TQSLLIVNN	0.0007	17	0.5071	ANTIGEN
353	361	9	WNRKRISNC	0.0953	1.2	0.5059	ANTIGEN
1201	1209	9	QELGKYEQY	0.97	0.01	0.5043	ANTIGEN
599	607	9	TPGTNTSNQ	0.005	5.4	0.5029	ANTIGEN
984	992	9	LDKVEAEVQ	0.0001	28	0.5017	ANTIGEN
350	358	9	VYAWNRKRI	0.2756	0.37	0.5003	ANTIGEN
473	481	9	YQAGSTPCN	0.0027	9.2	0.4992	ANTIGEN
239	247	9	QTLLALHRS	0.0035	7.3	0.499	ANTIGEN
603	611	9	NTSNQVAVL	0.4813	0.21	0.4987	ANTIGEN
1072	1080	9	EKNFTTAPA	0.0001	17	0.4978	ANTIGEN
633	641	9	WRVYSTGSN	0	69	0.4976	ANTIGEN
1169	1177	9	ISGINASVV	0.0198	4.1	0.4934	ANTIGEN
886	894	9	WTFGAGAAL	0.4778	0.21	0.4918	ANTIGEN
569	577	9	IADTTDAVR	0.0258	2.2	0.4911	ANTIGEN
60	68	9	SNVTWFHAI	0.0898	1.3	0.4892	ANTIGEN
527	535	9	PKKSTNLVK	0.0134	7.1	0.4877	ANTIGEN
528	536	9	KKSTNLVKN	0.0007	31	0.4876	ANTIGEN
746	754	9	STECSNLLL	0.131	0.77	0.4871	ANTIGEN
900	908	9	MQMAYRFNG	0.0057	12	0.4868	ANTIGEN
872	880	9	QYTSALLAG	0.0017	6.5	0.4865	ANTIGEN
148	156	9	NNKSWMESE	0.0056	6.5	0.4865	ANTIGEN
890	898	9	AGAALQIPF	0.0625	2.2	0.4855	ANTIGEN
1156	1164	9	FKNHTSPDV	0.0039	9.9	0.4846	ANTIGEN
237	245	9	RFQTLLALH	0.2153	0.66	0.4834	ANTIGEN
681	689	9	PRRARSVAS	0.0012	18	0.4829	ANTIGEN
421	429	9	YNYKLPDDF	0.022	2	0.4828	ANTIGEN
115	123	9	QSLLIVNNA	0.0478	2	0.4826	ANTIGEN
770	778	9	IAVEQDKNT	0.0017	15	0.4823	ANTIGEN
639	647	9	GSNVFQTRA	0.0313	4	0.4813	ANTIGEN
575	583	9	AVRDPQTLE	0	42	0.4802	ANTIGEN
559	567	9	FLPFQQFGR	0.2	0.72	0.4802	ANTIGEN
719	727	9	TISVTTEIL	0.1024	1.2	0.4795	ANTIGEN
640	648	9	SNVFQTRAG	0.0016	22	0.4789	ANTIGEN
807	815	9	PDPSKPSKR	0.0016	11	0.478	ANTIGEN
1205	1213	9	KYEQYIKWP	0.0005	11	0.4768	ANTIGEN
950	958	9	DVVNQNAQA	0.2313	0.58	0.4763	ANTIGEN
1105	1113	9	TQRNFYEPQ	0.0234	4.9	0.4762	ANTIGEN
951	959	9	VVNQNAQAL	0.1962	0.69	0.4749	ANTIGEN
1114	1122	9	IITTDNTFV	0.1405	1.3	0.4733	ANTIGEN
861	869	9	LPPLLTDEM	0.6082	0.16	0.4723	ANTIGEN
1221	1229	9	IAGLIAIVM	0.1053	1	0.4716	ANTIGEN
135	143	9	FCNDPFLGV	0.4102	0.36	0.4693	ANTIGEN
490	498	9	FPLQSYGFQ	0.0274	2.2	0.4668	ANTIGEN
224	232	9	EPLVDLPIG	0.0063	4.1	0.4666	ANTIGEN
153	161	9	MESEFRVYS	0.0199	2.1	0.4652	ANTIGEN
3	11	9	VFLVLLPLV	0.056	1.2	0.4651	ANTIGEN
246	254	9	RSYLTPGDS	0.0169	6.1	0.4645	ANTIGEN
83	91	9	VLPFNDGVY	0.2494	0.76	0.4642	ANTIGEN
31	39	9	SFTRGVYYP	0.0025	5.6	0.4639	ANTIGEN
310	318	9	KGIYQTSNF	0.074	0.96	0.4627	ANTIGEN
116	124	9	SLLIVNNAT	0.0186	3.7	0.4612	ANTIGEN
262	270	9	AAAYYVGYL	0.0839	1.4	0.4605	ANTIGEN
630	638	9	TPTWRVYST	0.1245	0.96	0.4605	ANTIGEN
553	561	9	TESNKKFLP	0.0207	1.8	0.4599	ANTIGEN
882	890	9	ITSGWTFGA	0.1972	0.67	0.4577	ANTIGEN
701	709	9	AENSVAYSN	0.105	0.81	0.4563	ANTIGEN
1024	1032	9	LAATKMSEC	0.0261	3.3	0.4556	ANTIGEN
877	885	9	LLAGTITSG	0.0331	3	0.4552	ANTIGEN
570	578	9	ADTTDAVRD	0	41	0.4548	ANTIGEN
144	152	9	YYHKNNKSW	0.8417	0.04	0.4536	ANTIGEN
269	277	9	YLQPRTFLL	0.8945	0.02	0.4532	ANTIGEN
1137	1145	9	VYDPLQPEL	0.8518	0.04	0.4525	ANTIGEN
1115	1123	9	ITTDNTFVS	0.0076	5.8	0.4511	ANTIGEN
143	151	9	VYYHKNNKS	0.0065	3.6	0.451	ANTIGEN
945	953	9	LGKLQDVVN	0.0001	41	0.4464	ANTIGEN
1018	1026	9	IRASANLAA	0.0078	9.6	0.4455	ANTIGEN
934	942	9	IQDSLSSTA	0.1125	1.5	0.4433	ANTIGEN
953	961	9	NQNAQALNT	0.0003	13	0.4432	ANTIGEN
55	63	9	FLPFFSNVT	0.0477	2.4	0.44	ANTIGEN
854	862	9	KFNGLTVLP	0.0544	2.7	0.439	ANTIGEN
891	899	9	GAALQIPFA	0.0731	2.1	0.4388	ANTIGEN
604	612	9	TSNQVAVLY	0.7987	0.02	0.4387	ANTIGEN
600	608	9	PGTNTSNQV	0.0025	12	0.4377	ANTIGEN
915	923	9	VLYENQKLI	0.649	0.12	0.4361	ANTIGEN
778	786	9	TQEVFAQVK	0.0824	1.6	0.4357	ANTIGEN
1041	1049	9	DFCGKGYHL	0.1263	0.92	0.4337	ANTIGEN
461	469	9	LKPFERDIS	0	50	0.4333	ANTIGEN
422	430	9	NYKLPDDFT	0.0012	7.4	0.4315	ANTIGEN
605	613	9	SNQVAVLYQ	0.0006	12	0.4311	ANTIGEN
781	789	9	VFAQVKQIY	0.6444	0.08	0.4311	ANTIGEN
1167	1175	9	GDISGINAS	0.0006	9.2	0.4307	ANTIGEN
136	144	9	CNDPFLGVY	0.3985	0.27	0.4295	ANTIGEN
874	882	9	TSALLAGTI	0.0904	1.4	0.4292	ANTIGEN
150	158	9	KSWMESEFR	0.6539	0.17	0.4287	ANTIGEN
829	837	9	ADAGFIKQY	0.7275	0.09	0.4271	ANTIGEN
1237	1245	9	MTSCCSCLK	0.0844	1.6	0.427	ANTIGEN
606	614	9	NQVAVLYQD	0.0006	24	0.4266	ANTIGEN
4	12	9	FLVLLPLVS	0.0137	4.3	0.4266	ANTIGEN
45	53	9	SSVLHSTQD	0.0011	13	0.4256	ANTIGEN
1113	1121	9	QIITTDNTF	0.5294	0.26	0.4253	ANTIGEN
1182	1190	9	EIDRLNEVA	0.0208	3.4	0.4209	ANTIGEN
191	199	9	EFVFKNIDG	0	34	0.4189	ANTIGEN
480	488	9	CNGVEGFNC	0	59	0.4188	ANTIGEN
699	707	9	LGAENSVAY	0.7955	0.08	0.4173	ANTIGEN
1	9	9	MFVFLVLLP	0.0002	17	0.4166	ANTIGEN
1168	1176	9	DISGINASV	0.8873	0.02	0.4155	ANTIGEN
374	382	9	FSTFKCYGV	0.1028	1.2	0.414	ANTIGEN
819	827	9	EDLLFNKVT	0.0004	12	0.4118	ANTIGEN
183	191	9	QGNFKNLRE	0.0011	25	0.409	ANTIGEN
367	375	9	VLYNSASFS	0.0347	2.9	0.4029	ANTIGEN
1109	1117	9	FYEPQIITT	0.0241	2	0.4027	ANTIGEN
1073	1081	9	KNFTTAPAI	0.0379	2.7	0.4016	ANTIGEN
771	779	9	AVEQDKNTQ	0	76	0.4004	ANTIGEN
745	753	9	DSTECSNLL	0.1203	1.1	0.3987	NON-ANTIGEN
1256	1264	9	FDEDDSEPV	0.0006	9	0.3937	NON-ANTIGEN
233	241	9	INITRFQTL	0.7409	0.05	0.3934	NON-ANTIGEN
276	284	9	LLKYNENGT	0.0088	6.1	0.3919	NON-ANTIGEN
855	863	9	FNGLTVLPP	0.0003	31	0.3867	NON-ANTIGEN
1155	1163	9	YFKNHTSPD	0.0028	12	0.3867	NON-ANTIGEN
281	289	9	ENGTITDAV	0.0431	2.2	0.3865	NON-ANTIGEN
208	216	9	TPINLVRDL	0.548	0.21	0.3862	NON-ANTIGEN
198	206	9	DGYFKIYSK	0.4012	0.27	0.3822	NON-ANTIGEN
1069	1077	9	PAQEKNFTT	0.0013	17	0.382	NON-ANTIGEN
657	665	9	NNSYECDIP	0.0001	49	0.3819	NON-ANTIGEN
625	633	9	HADQLTPTW	0.9661	0.01	0.3807	NON-ANTIGEN
1170	1178	9	SGINASVVN	0.0003	25	0.3777	NON-ANTIGEN
750	758	9	SNLLLQYGS	0.0003	23	0.3776	NON-ANTIGEN
912	920	9	TQNVLYENQ	0.0016	12	0.3775	NON-ANTIGEN
24	32	9	LPPAYTNSF	0.8581	0.06	0.3775	NON-ANTIGEN
121	129	9	NNATNVVIK	0.2407	1.5	0.3765	NON-ANTIGEN
1075	1083	9	FTTAPAICH	0.0262	1.9	0.3761	NON-ANTIGEN
1216	1224	9	IWLGFIAGL	0.1179	0.7	0.3757	NON-ANTIGEN
964	972	9	KQLSSNFGA	0.1951	0.9	0.3753	NON-ANTIGEN
1191	1199	9	KNLNESLID	0	54	0.375	NON-ANTIGEN
1040	1048	9	VDFCGKGYH	0.0004	13	0.375	NON-ANTIGEN
1190	1198	9	AKNLNESLI	0.0042	4	0.3737	NON-ANTIGEN
885	893	9	GWTFGAGAA	0.0001	22	0.3726	NON-ANTIGEN
1039	1047	9	RVDFCGKGY	0.5263	0.18	0.3717	NON-ANTIGEN
932	940	9	GKIQDSLSS	0.0005	9.9	0.3702	NON-ANTIGEN
860	868	9	VLPPLLTDE	0.0064	8.6	0.3699	NON-ANTIGEN
1139	1147	9	DPLQPELDS	0.0027	6.7	0.3674	NON-ANTIGEN
85	93	9	PFNDGVYFA	0.0018	6.4	0.3651	NON-ANTIGEN
774	782	9	QDKNTQEVF	0.1773	0.53	0.3632	NON-ANTIGEN
71	79	9	SGTNGTKRF	0.0151	3.5	0.3615	NON-ANTIGEN
1203	1211	9	LGKYEQYIK	0.0666	2.3	0.3613	NON-ANTIGEN
432	440	9	CVIAWNSNN	0.0002	25	0.3572	NON-ANTIGEN
120	128	9	VNNATNVVI	0.0269	3.3	0.3557	NON-ANTIGEN
856	864	9	NGLTVLPPL	0.0491	2.3	0.3547	NON-ANTIGEN
305	313	9	SFTVEKGIY	0.1882	0.75	0.3544	NON-ANTIGEN
1057	1065	9	PHGVVFLHV	0.0023	5.8	0.3513	NON-ANTIGEN
48	56	9	LHSTQDLFL	0.0057	3.8	0.3504	NON-ANTIGEN
946	954	9	GKLQDVVNQ	0.0001	22	0.3499	NON-ANTIGEN
1088	1096	9	HFPREGVFV	0.0613	1.2	0.3482	NON-ANTIGEN
1030	1038	9	SECVLGQSK	0.0492	1.3	0.3474	NON-ANTIGEN
981	989	9	LSRLDKVEA	0.069	2.2	0.3462	NON-ANTIGEN
1094	1102	9	VFVSNGTHW	0.751	0.06	0.3438	NON-ANTIGEN
156	164	9	EFRVYSSAN	0.0004	21	0.3435	NON-ANTIGEN
930	938	9	AIGKIQDSL	0.0248	2.1	0.3428	NON-ANTIGEN
236	244	9	TRFQTLLAL	0.0996	1.2	0.3406	NON-ANTIGEN
145	153	9	YHKNNKSWM	0.0309	2.9	0.3388	NON-ANTIGEN
282	290	9	NGTITDAVD	0	56	0.3386	NON-ANTIGEN
847	855	9	RDLICAQKF	0.0578	0.99	0.3381	NON-ANTIGEN
43	51	9	FRSSVLHST	0.0029	8.4	0.3365	NON-ANTIGEN
326	334	9	IVRFPNITN	0.0909	1.8	0.3351	NON-ANTIGEN
748	756	9	ECSNLLLQY	0.3778	0.19	0.3331	NON-ANTIGEN
82	90	9	PVLPFNDGV	0.019	3.6	0.3319	NON-ANTIGEN
1258	1266	9	EDDSEPVLK	0.0253	2.3	0.3319	NON-ANTIGEN
1106	1114	9	QRNFYEPQI	0.0018	6.1	0.3296	NON-ANTIGEN
954	962	9	QNAQALNTL	0.0481	2	0.3288	NON-ANTIGEN
1231	1239	9	TIMLCCMTS	0.0006	18	0.3283	NON-ANTIGEN
1107	1115	9	RNFYEPQII	0.0117	3.2	0.3282	NON-ANTIGEN
880	888	9	GTITSGWTF	0.551	0.08	0.3272	NON-ANTIGEN
1056	1064	9	APHGVVFLH	0.2843	0.44	0.3255	NON-ANTIGEN
1103	1111	9	FVTQRNFYE	0.0123	6.4	0.3219	NON-ANTIGEN
878	886	9	LAGTITSGW	0.9035	0.06	0.3218	NON-ANTIGEN
117	125	9	LLIVNNATN	0.0005	26	0.3199	NON-ANTIGEN
1200	1208	9	LQELGKYEQ	0.0014	13	0.319	NON-ANTIGEN
963	971	9	VKQLSSNFG	0.0004	38	0.3182	NON-ANTIGEN
325	333	9	SIVRFPNIT	0.0072	6.7	0.318	NON-ANTIGEN
1135	1143	9	NTVYDPLQP	0.0101	5.1	0.3175	NON-ANTIGEN
552	560	9	LTESNKKFL	0.0211	2.5	0.3167	NON-ANTIGEN
1220	1228	9	FIAGLIAIV	0.7635	0.07	0.3162	NON-ANTIGEN
300	308	9	KCTLKSFTV	0.0191	4.1	0.3125	NON-ANTIGEN
1140	1148	9	PLQPELDSF	0.0776	0.99	0.3121	NON-ANTIGEN
497	505	9	FQPTNGVGY	0.7129	0.12	0.3114	NON-ANTIGEN
312	320	9	IYQTSNFRV	0.5176	0.18	0.3109	NON-ANTIGEN
274	282	9	TFLLKYNEN	0.0003	14	0.3098	NON-ANTIGEN
354	362	9	NRKRISNCV	0.0419	2.4	0.3087	NON-ANTIGEN
491	499	9	PLQSYGFQP	0.0006	18	0.3077	NON-ANTIGEN
252	260	9	GDSSSGWTA	0.0031	4.6	0.3077	NON-ANTIGEN
88	96	9	DGVYFASTE	0.0045	9.1	0.3061	NON-ANTIGEN
859	867	9	TVLPPLLTD	0.0046	6.2	0.3048	NON-ANTIGEN
747	755	9	TECSNLLLQ	0.0079	3.2	0.3027	NON-ANTIGEN
881	889	9	TITSGWTFG	0.0012	21	0.3011	NON-ANTIGEN
369	377	9	YNSASFSTF	0.1342	0.6	0.3005	NON-ANTIGEN
1255	1263	9	KFDEDDSEP	0.0002	15	0.2963	NON-ANTIGEN
594	602	9	GVSVITPGT	0.0121	6.2	0.2957	NON-ANTIGEN
1117	1125	9	TDNTFVSGN	0.0001	21	0.2933	NON-ANTIGEN
673	681	9	SYQTQTNSP	0.0074	3.4	0.2919	NON-ANTIGEN
1131	1139	9	GIVNNTVYD	0.0002	34	0.2893	NON-ANTIGEN
686	694	9	SVASQSIIA	0.1559	0.82	0.2882	NON-ANTIGEN
749	757	9	CSNLLLQYG	0.0021	9.4	0.285	NON-ANTIGEN
77	85	9	KRFDNPVLP	0.0047	3.8	0.2834	NON-ANTIGEN
242	250	9	LALHRSYLT	0.0087	6.5	0.2825	NON-ANTIGEN
624	632	9	IHADQLTPT	0.0018	14	0.2821	NON-ANTIGEN
396	404	9	YADSFVIRG	0.0121	3.4	0.2816	NON-ANTIGEN
164	172	9	NNCTFEYVS	0.0001	36	0.2815	NON-ANTIGEN
879	887	9	AGTITSGWT	0	100	0.2806	NON-ANTIGEN
1253	1261	9	CCKFDEDDS	0	80	0.28	NON-ANTIGEN
500	508	9	TNGVGYQPY	0.0631	1.9	0.2799	NON-ANTIGEN
372	380	9	ASFSTFKCY	0.7746	0.03	0.2795	NON-ANTIGEN
982	990	9	SRLDKVEAE	0.0048	8.9	0.2788	NON-ANTIGEN
811	819	9	KPSKRSFIE	0.0431	1.9	0.2768	NON-ANTIGEN
783	791	9	AQVKQIYKT	0.4263	0.35	0.2758	NON-ANTIGEN
597	605	9	VITPGTNTS	0.0077	7.4	0.2753	NON-ANTIGEN
1014	1022	9	RAAEIRASA	0.3076	0.41	0.2752	NON-ANTIGEN
980	988	9	ILSRLDKVE	0.0003	22	0.2747	NON-ANTIGEN
1010	1018	9	QQLIRAAEI	0.1446	0.81	0.2742	NON-ANTIGEN
818	826	9	IEDLLFNKV	0.4334	0.33	0.2737	NON-ANTIGEN
368	376	9	LYNSASFST	0.008	3.3	0.2718	NON-ANTIGEN
617	625	9	CTEVPVAIH	0.051	1.5	0.2717	NON-ANTIGEN
773	781	9	EQDKNTQEV	0.3369	0.49	0.2717	NON-ANTIGEN
786	794	9	KQIYKTPPI	0.5073	0.25	0.2705	NON-ANTIGEN
152	160	9	WMESEFRVY	0.41	0.26	0.2698	NON-ANTIGEN
299	307	9	TKCTLKSFT	0.0003	40	0.2695	NON-ANTIGEN
618	626	9	TEVPVAIHA	0.2679	0.45	0.2687	NON-ANTIGEN
309	317	9	EKGIYQTSN	0	51	0.2672	NON-ANTIGEN
607	615	9	QVAVLYQDV	0.176	0.74	0.265	NON-ANTIGEN
794	802	9	IKDFGGFNF	0.0205	2	0.2649	NON-ANTIGEN
1219	1227	9	GFIAGLIAI	0.0262	1.8	0.264	NON-ANTIGEN
634	642	9	RVYSTGSNV	0.5433	0.1	0.2636	NON-ANTIGEN
209	217	9	PINLVRDLP	0.0001	38	0.2627	NON-ANTIGEN
688	696	9	ASQSIIAYT	0	35	0.2625	NON-ANTIGEN
689	697	9	SQSIIAYTM	0.5322	0.26	0.2614	NON-ANTIGEN
169	177	9	EYVSQPFLM	0.6445	0.1	0.2605	NON-ANTIGEN
931	939	9	IGKIQDSLS	0.0031	16	0.2601	NON-ANTIGEN
924	932	9	ANQFNSAIG	0.0003	41	0.2578	NON-ANTIGEN
862	870	9	PPLLTDEMI	0.0501	2.2	0.2568	NON-ANTIGEN
776	784	9	KNTQEVFAQ	0.0003	15	0.2559	NON-ANTIGEN
479	487	9	PCNGVEGFN	0	82	0.2543	NON-ANTIGEN
1227	1235	9	IVMVTIMLC	0.0255	4.1	0.2528	NON-ANTIGEN
784	792	9	QVKQIYKTP	0.0834	1.9	0.2497	NON-ANTIGEN
290	298	9	DCALDPLSE	0.0004	15	0.2481	NON-ANTIGEN
623	631	9	AIHADQLTP	0	63	0.2461	NON-ANTIGEN
780	788	9	EVFAQVKQI	0.8658	0.03	0.2447	NON-ANTIGEN
253	261	9	DSSSGWTAG	0.0004	15	0.2444	NON-ANTIGEN
102	110	9	RGWIFGTTL	0.0684	1.1	0.2419	NON-ANTIGEN
1133	1141	9	VNNTVYDPL	0.0006	9.7	0.2397	NON-ANTIGEN
690	698	9	QSIIAYTMS	0.0011	13	0.2389	NON-ANTIGEN
1230	1238	9	VTIMLCCMT	0.0014	14	0.2373	NON-ANTIGEN
853	861	9	QKFNGLTVL	0.0905	1.1	0.2349	NON-ANTIGEN
373	381	9	SFSTFKCYG	0.0051	13	0.2312	NON-ANTIGEN
998	1006	9	TGRLQSLQT	0.0179	5.9	0.2305	NON-ANTIGEN
173	181	9	QPFLMDLEG	0.0157	3	0.23	NON-ANTIGEN
308	316	9	VEKGIYQTS	0.0161	2.3	0.2274	NON-ANTIGEN
134	142	9	QFCNDPFLG	0.0005	11	0.2264	NON-ANTIGEN
1046	1054	9	GYHLMSFPQ	0.0049	8.6	0.2245	NON-ANTIGEN
779	787	9	QEVFAQVKQ	0.0563	1.2	0.2235	NON-ANTIGEN
1054	1062	9	QSAPHGVVF	0.7499	0.1	0.2234	NON-ANTIGEN
1087	1095	9	AHFPREGVF	0.0582	1.2	0.2229	NON-ANTIGEN
658	666	9	NSYECDIPI	0.0911	1.3	0.2216	NON-ANTIGEN
916	924	9	LYENQKLIA	0.0008	8.7	0.2204	NON-ANTIGEN
1247	1255	9	CCSCGSCCK	0.0002	17	0.2193	NON-ANTIGEN
171	179	9	VSQPFLMDL	0.147	0.99	0.2178	NON-ANTIGEN
146	154	9	HKNNKSWME	0.0013	17	0.2171	NON-ANTIGEN
775	783	9	DKNTQEVFA	0.0016	16	0.2163	NON-ANTIGEN
207	215	9	HTPINLVRD	0.0003	24	0.2129	NON-ANTIGEN
1116	1124	9	TTDNTFVSG	0.0207	2.5	0.2128	NON-ANTIGEN
863	871	9	PLLTDEMIA	0.0014	13	0.2127	NON-ANTIGEN
1053	1061	9	PQSAPHGVV	0.0005	9.9	0.2116	NON-ANTIGEN
516	524	9	ELLHAPATV	0.356	0.33	0.2109	NON-ANTIGEN
340	348	9	EVFNATRFA	0.7518	0.07	0.2087	NON-ANTIGEN
621	629	9	PVAIHADQL	0.0028	9.5	0.2064	NON-ANTIGEN
801	809	9	NFSQILPDP	0.0004	13	0.2058	NON-ANTIGEN
238	246	9	FQTLLALHR	0.0999	1.4	0.2055	NON-ANTIGEN
593	601	9	GGVSVITPG	0.0004	34	0.2044	NON-ANTIGEN
1186	1194	9	LNEVAKNLN	0.0001	57	0.2022	NON-ANTIGEN
949	957	9	QDVVNQNAQ	0.0001	20	0.2016	NON-ANTIGEN
166	174	9	CTFEYVSQP	0.038	2.4	0.2003	NON-ANTIGEN
334	342	9	NLCPFGEVF	0.3225	0.58	0.1999	NON-ANTIGEN
777	785	9	NTQEVFAQV	0.9757	0.01	0.197	NON-ANTIGEN
1229	1237	9	MVTIMLCCM	0.002	7.6	0.1969	NON-ANTIGEN
572	580	9	TTDAVRDPQ	0.0223	2.4	0.1958	NON-ANTIGEN
51	59	9	TQDLFLPFF	0.1272	0.64	0.1954	NON-ANTIGEN
118	126	9	LIVNNATNV	0.1603	0.99	0.1942	NON-ANTIGEN
571	579	9	DTTDAVRDP	0.004	8	0.194	NON-ANTIGEN
620	628	9	VPVAIHADQ	0.0145	3.1	0.1909	NON-ANTIGEN
49	57	9	HSTQDLFLP	0.0245	2.7	0.1904	NON-ANTIGEN
927	935	9	FNSAIGKIQ	0.0006	18	0.1896	NON-ANTIGEN
301	309	9	CTLKSFTVE	0.0006	12	0.186	NON-ANTIGEN
366	374	9	SVLYNSASF	0.3446	0.21	0.1857	NON-ANTIGEN
78	86	9	RFDNPVLPF	0.5447	0.14	0.1828	NON-ANTIGEN
1185	1193	9	RLNEVAKNL	0.7887	0.06	0.182	NON-ANTIGEN
363	371	9	ADYSVLYNS	0.0007	9.3	0.1814	NON-ANTIGEN
76	84	9	TKRFDNPVL	0.0055	3.6	0.1808	NON-ANTIGEN
80	88	9	DNPVLPFND	0.0001	38	0.1802	NON-ANTIGEN
1189	1197	9	VAKNLNESL	0.2713	0.4	0.179	NON-ANTIGEN
743	751	9	CGDSTECSN	0.0001	49	0.1786	NON-ANTIGEN
1108	1116	9	NFYEPQIIT	0.0096	5.2	0.1785	NON-ANTIGEN
1238	1246	9	TSCCSCLKG	0.0002	30	0.178	NON-ANTIGEN
256	264	9	SGWTAGAAA	0.0141	5.7	0.1768	NON-ANTIGEN
1027	1035	9	TKMSECVLG	0	30	0.1761	NON-ANTIGEN
710	718	9	NSIAIPTNF	0.3463	0.21	0.1744	NON-ANTIGEN
341	349	9	VFNATRFAS	0.0253	4.7	0.1739	NON-ANTIGEN
785	793	9	VKQIYKTPP	0.0003	31	0.1738	NON-ANTIGEN
47	55	9	VLHSTQDLF	0.6097	0.21	0.1734	NON-ANTIGEN
830	838	9	DAGFIKQYG	0.0056	8.2	0.1689	NON-ANTIGEN
371	379	9	SASFSTFKC	0.0263	3	0.1686	NON-ANTIGEN
398	406	9	DSFVIRGDE	0.0013	14	0.1674	NON-ANTIGEN
119	127	9	IVNNATNVV	0.1185	1.1	0.1659	NON-ANTIGEN
1252	1260	9	SCCKFDEDD	0	69	0.1653	NON-ANTIGEN
557	565	9	KKFLPFQQF	0.144	0.53	0.1647	NON-ANTIGEN
700	708	9	GAENSVAYS	0.0007	19	0.1589	NON-ANTIGEN
1081	1089	9	ICHDGKAHF	0.071	1.6	0.1567	NON-ANTIGEN
530	538	9	STNLVKNKC	0.0233	3.2	0.1548	NON-ANTIGEN
1228	1236	9	VMVTIMLCC	0.0023	9.7	0.1547	NON-ANTIGEN
1217	1225	9	WLGFIAGLI	0.0088	6.1	0.1544	NON-ANTIGEN
1244	1252	9	LKGCCSCGS	0	91	0.151	NON-ANTIGEN
221	229	9	SALEPLVDL	0.3695	0.43	0.1494	NON-ANTIGEN
346	354	9	RFASVYAWN	0.0004	12	0.1481	NON-ANTIGEN
1132	1140	9	IVNNTVYDP	0.0011	20	0.1414	NON-ANTIGEN
852	860	9	AQKFNGLTV	0.0001	30	0.1405	NON-ANTIGEN
782	790	9	FAQVKQIYK	0.3849	0.44	0.1399	NON-ANTIGEN
884	892	9	SGWTFGAGA	0.0111	6.5	0.1384	NON-ANTIGEN
1047	1055	9	YHLMSFPQS	0.0004	13	0.1372	NON-ANTIGEN
835	843	9	KQYGDCLGD	0.0014	18	0.1366	NON-ANTIGEN
687	695	9	VASQSIIAY	0.9792	0.01	0.1366	NON-ANTIGEN
525	533	9	CGPKKSTNL	0.0702	1.6	0.1363	NON-ANTIGEN
154	162	9	ESEFRVYSS	0.0057	5.2	0.1352	NON-ANTIGEN
251	259	9	PGDSSSGWT	0	63	0.1337	NON-ANTIGEN
250	258	9	TPGDSSSGW	0.8344	0.03	0.133	NON-ANTIGEN
596	604	9	SVITPGTNT	0.0998	1.2	0.1305	NON-ANTIGEN
1184	1192	9	DRLNEVAKN	0	38	0.128	NON-ANTIGEN
708	716	9	SNNSIAIPT	0.0021	11	0.128	NON-ANTIGEN
1025	1033	9	AATKMSECV	0.0245	3.6	0.1278	NON-ANTIGEN
1134	1142	9	NNTVYDPLQ	0.0001	37	0.1274	NON-ANTIGEN
75	83	9	GTKRFDNPV	0.084	1.9	0.1269	NON-ANTIGEN
212	220	9	LVRDLPQGF	0.7209	0.12	0.1234	NON-ANTIGEN
170	178	9	YVSQPFLMD	0.0017	12	0.1232	NON-ANTIGEN
370	378	9	NSASFSTFK	0.7868	0.08	0.1232	NON-ANTIGEN
560	568	9	LPFQQFGRD	0.0051	8.6	0.1221	NON-ANTIGEN
362	370	9	VADYSVLYN	0.0087	4.1	0.1213	NON-ANTIGEN
447	455	9	GNYNYLYRL	0.0168	2.6	0.117	NON-ANTIGEN
220	228	9	FSALEPLVD	0.0015	11	0.116	NON-ANTIGEN
254	262	9	SSSGWTAGA	0.1851	0.71	0.1148	NON-ANTIGEN
87	95	9	NDGVYFAST	0.0003	30	0.1133	NON-ANTIGEN
364	372	9	DYSVLYNSA	0.0075	3.4	0.1131	NON-ANTIGEN
73	81	9	TNGTKRFDN	0.0001	65	0.113	NON-ANTIGEN
869	877	9	MIAQYTSAL	0.3324	0.31	0.1114	NON-ANTIGEN
763	771	9	LNRALTGIA	0.014	6.9	0.1108	NON-ANTIGEN
147	155	9	KNNKSWMES	0.0189	5.7	0.1095	NON-ANTIGEN
64	72	9	WFHAIHVSG	0.0022	14	0.1089	NON-ANTIGEN
1183	1191	9	IDRLNEVAK	0.0042	5.8	0.1081	NON-ANTIGEN
517	525	9	LLHAPATVC	0.0381	2.8	0.105	NON-ANTIGEN
1043	1051	9	CGKGYHLMS	0.0059	12	0.1047	NON-ANTIGEN
637	645	9	STGSNVFQT	0.0424	2.2	0.1045	NON-ANTIGEN
865	873	9	LTDEMIAQY	0.9972	0.01	0.1043	NON-ANTIGEN
679	687	9	NSPRRARSV	0.1992	0.59	0.1034	NON-ANTIGEN
355	363	9	RKRISNCVA	0.0172	6	0.0986	NON-ANTIGEN
103	111	9	GWIFGTTLD	0.0002	16	0.0936	NON-ANTIGEN
788	796	9	IYKTPPIKD	0.0033	4.9	0.0905	NON-ANTIGEN
255	263	9	SSGWTAGAA	0.0072	7.7	0.09	NON-ANTIGEN
1026	1034	9	ATKMSECVL	0.1036	1.6	0.0899	NON-ANTIGEN
483	491	9	VEGFNCYFP	0.0004	12	0.0855	NON-ANTIGEN
870	878	9	IAQYTSALL	0.1922	0.72	0.0823	NON-ANTIGEN
302	310	9	TLKSFTVEK	0.7663	0.02	0.0809	NON-ANTIGEN
1095	1103	9	FVSNGTHWF	0.4317	0.15	0.0807	NON-ANTIGEN
344	352	9	ATRFASVYA	0.7314	0.04	0.0785	NON-ANTIGEN
1076	1084	9	TTAPAICHD	0.0014	12	0.0772	NON-ANTIGEN
983	991	9	RLDKVEAEV	0.825	0.06	0.0765	NON-ANTIGEN
866	874	9	TDEMIAQYT	0.0011	14	0.0728	NON-ANTIGEN
868	876	9	EMIAQYTSA	0.1136	1.1	0.0727	NON-ANTIGEN
1099	1107	9	GTHWFVTQR	0.9271	0.01	0.0723	NON-ANTIGEN
347	355	9	FASVYAWNR	0.494	0.16	0.0713	NON-ANTIGEN
622	630	9	VAIHADQLT	0.004	6.7	0.071	NON-ANTIGEN
772	780	9	VEQDKNTQE	0.0063	3.4	0.0684	NON-ANTIGEN
35	43	9	GVYYPDKVF	0.6194	0.2	0.0652	NON-ANTIGEN
446	454	9	GGNYNYLYR	0.2998	0.77	0.0647	NON-ANTIGEN
430	438	9	TGCVIAWNS	0	32	0.0645	NON-ANTIGEN
979	987	9	DILSRLDKV	0.2317	0.58	0.0582	NON-ANTIGEN
1122	1130	9	VSGNCDVVI	0.006	5.5	0.0579	NON-ANTIGEN
971	979	9	GAISSVLND	0.0012	12	0.0578	NON-ANTIGEN
1055	1063	9	SAPHGVVFL	0.2406	0.56	0.0569	NON-ANTIGEN
595	603	9	VSVITPGTN	0.002	9.4	0.0551	NON-ANTIGEN
948	956	9	LQDVVNQNA	0.0493	2.7	0.0526	NON-ANTIGEN
186	194	9	FKNLREFVF	0.1773	0.66	0.0523	NON-ANTIGEN
453	461	9	YRLFRKSNL	0.3758	0.26	0.0522	NON-ANTIGEN
709	717	9	NNSIAIPTN	0.0002	35	0.0488	NON-ANTIGEN
972	980	9	AISSVLNDI	0.1492	1.1	0.0479	NON-ANTIGEN
1188	1196	9	EVAKNLNES	0.1242	0.99	0.0468	NON-ANTIGEN
531	539	9	TNLVKNKCV	0.0617	1.8	0.0466	NON-ANTIGEN
184	192	9	GNFKNLREF	0.1222	1.4	0.0458	NON-ANTIGEN
955	963	9	NAQALNTLV	0.3444	0.4	0.0423	NON-ANTIGEN
1243	1251	9	CLKGCCSCG	0	47	0.0415	NON-ANTIGEN
836	844	9	QYGDCLGDI	0.009	3.1	0.041	NON-ANTIGEN
735	743	9	SVDCTMYIC	0.0054	9.3	0.0408	NON-ANTIGEN
922	930	9	LIANQFNSA	0.1382	1.2	0.0376	NON-ANTIGEN
270	278	9	LQPRTFLLK	0.2766	0.64	0.0371	NON-ANTIGEN
104	112	9	WIFGTTLDS	0.0015	17	0.0338	NON-ANTIGEN
304	312	9	KSFTVEKGI	0.4109	0.69	0.0337	NON-ANTIGEN
155	163	9	SEFRVYSSA	0.2275	0.59	0.0315	NON-ANTIGEN
867	875	9	DEMIAQYTS	0.0063	3.5	0.0313	NON-ANTIGEN
52	60	9	QDLFLPFFS	0.0001	20	0.0304	NON-ANTIGEN
471	479	9	EIYQAGSTP	0.0447	2.1	0.0298	NON-ANTIGEN
565	573	9	FGRDIADTT	0.0046	9	0.0295	NON-ANTIGEN
619	627	9	EVPVAIHAD	0.0024	11	0.0294	NON-ANTIGEN
917	925	9	YENQKLIAN	0.0106	2.7	0.0293	NON-ANTIGEN
789	797	9	YKTPPIKDF	0.0132	2.5	0.0287	NON-ANTIGEN
391	399	9	CFTNVYADS	0	33	0.028	NON-ANTIGEN
303	311	9	LKSFTVEKG	0	47	0.0213	NON-ANTIGEN
684	692	9	ARSVASQSI	0	44	0.0161	NON-ANTIGEN
532	540	9	NLVKNKCVN	0	45	0.0146	NON-ANTIGEN
79	87	9	FDNPVLPFN	0.0005	23	0.0146	NON-ANTIGEN
400	408	9	FVIRGDEVR	0.6584	0.37	0.0083	NON-ANTIGEN
762	770	9	QLNRALTGI	0.3819	0.36	0.008	NON-ANTIGEN
1050	1058	9	MSFPQSAPH	0.1724	0.68	0.0069	NON-ANTIGEN
132	140	9	EFQFCNDPF	0.0286	1.8	0.0062	NON-ANTIGEN
476	484	9	GSTPCNGVE	0.0002	26	0.0021	NON-ANTIGEN
356	364	9	KRISNCVAD	0	35	0.0005	NON-ANTIGEN
469	477	9	STEIYQAGS	0.0048	5.7	-0.002	NON-ANTIGEN
1052	1060	9	FPQSAPHGV	0.8532	0.02	-0.0058	NON-ANTIGEN
223	231	9	LEPLVDLPI	0.095	1	-0.0069	NON-ANTIGEN
1118	1126	9	DNTFVSGNC	0.0004	22	-0.0078	NON-ANTIGEN
343	351	9	NATRFASVY	0.8475	0.06	-0.0081	NON-ANTIGEN
1003	1011	9	SLQTYVTQQ	0.0101	4.7	-0.0089	NON-ANTIGEN
923	931	9	IANQFNSAI	0.5318	0.16	-0.01	NON-ANTIGEN
1245	1253	9	KGCCSCGSC	0.0001	56	-0.0125	NON-ANTIGEN
1082	1090	9	CHDGKAHFP	0.0002	16	-0.0132	NON-ANTIGEN
470	478	9	TEIYQAGST	0.0039	4.2	-0.0171	NON-ANTIGEN
337	345	9	PFGEVFNAT	0.0005	11	-0.0193	NON-ANTIGEN
926	934	9	QFNSAIGKI	0.0411	1.5	-0.0231	NON-ANTIGEN
467	475	9	DISTEIYQA	0.2461	0.54	-0.0243	NON-ANTIGEN
987	995	9	VEAEVQIDR	0.0157	2.3	-0.0275	NON-ANTIGEN
498	506	9	QPTNGVGYQ	0.0039	5.7	-0.0284	NON-ANTIGEN
361	369	9	CVADYSVLY	0.8131	0.04	-0.0293	NON-ANTIGEN
185	193	9	NFKNLREFV	0.0406	2.4	-0.0294	NON-ANTIGEN
307	315	9	TVEKGIYQT	0.0397	2.3	-0.0296	NON-ANTIGEN
338	346	9	FGEVFNATR	0.0587	2	-0.0302	NON-ANTIGEN
1012	1020	9	LIRAAEIRA	0.0528	2.8	-0.0308	NON-ANTIGEN
472	480	9	IYQAGSTPC	0.0057	3.8	-0.0319	NON-ANTIGEN
163	171	9	ANNCTFEYV	0	52	-0.0332	NON-ANTIGEN
468	476	9	ISTEIYQAG	0.0068	5.2	-0.0339	NON-ANTIGEN
335	343	9	LCPFGEVFN	0	66	-0.0363	NON-ANTIGEN
320	328	9	VQPTESIVR	0.059	2.8	-0.0418	NON-ANTIGEN
474	482	9	QAGSTPCNG	0.0002	31	-0.0482	NON-ANTIGEN
911	919	9	VTQNVLYEN	0.0041	6.6	-0.049	NON-ANTIGEN
1248	1256	9	CSCGSCCKF	0.0296	2.5	-0.0512	NON-ANTIGEN
25	33	9	PPAYTNSFT	0.0002	18	-0.0539	NON-ANTIGEN
812	820	9	PSKRSFIED	0.0004	39	-0.0547	NON-ANTIGEN
397	405	9	ADSFVIRGD	0.0001	24	-0.0575	NON-ANTIGEN
1001	1009	9	LQSLQTYVT	0.0086	7.5	-0.0592	NON-ANTIGEN
678	686	9	TNSPRRARS	0.0043	14	-0.0598	NON-ANTIGEN
761	769	9	TQLNRALTG	0.0025	9.6	-0.0605	NON-ANTIGEN
889	897	9	GAGAALQIP	0.0006	17	-0.0643	NON-ANTIGEN
1048	1056	9	HLMSFPQSA	0.8455	0.05	-0.0681	NON-ANTIGEN
336	344	9	CPFGEVFNA	0.0721	1.3	-0.071	NON-ANTIGEN
74	82	9	NGTKRFDNP	0.001	20	-0.0712	NON-ANTIGEN
1009	1017	9	TQQLIRAAE	0.0031	8.7	-0.0723	NON-ANTIGEN
999	1007	9	GRLQSLQTY	0.3243	0.38	-0.0743	NON-ANTIGEN
431	439	9	GCVIAWNSN	0	55	-0.0754	NON-ANTIGEN
157	165	9	FRVYSSANN	0	46	-0.0802	NON-ANTIGEN
86	94	9	FNDGVYFAS	0.0013	13	-0.0829	NON-ANTIGEN
787	795	9	QIYKTPPIK	0.9478	0.02	-0.0833	NON-ANTIGEN
910	918	9	GVTQNVLYE	0.0016	8.1	-0.0902	NON-ANTIGEN
162	170	9	SANNCTFEY	0.6224	0.09	-0.0924	NON-ANTIGEN
477	485	9	STPCNGVEG	0.0005	21	-0.0959	NON-ANTIGEN
1028	1036	9	KMSECVLGQ	0.0197	3.5	-0.1017	NON-ANTIGEN
849	857	9	LICAQKFNG	0	40	-0.1029	NON-ANTIGEN
160	168	9	YSSANNCTF	0.3846	0.33	-0.1036	NON-ANTIGEN
197	205	9	IDGYFKIYS	0	44	-0.1037	NON-ANTIGEN
365	373	9	YSVLYNSAS	0.0021	12	-0.1049	NON-ANTIGEN
194	202	9	FKNIDGYFK	0.01	6.9	-0.1054	NON-ANTIGEN
806	814	9	LPDPSKPSK	0.1557	0.75	-0.1058	NON-ANTIGEN
1011	1019	9	QLIRAAEIR	0.1976	1.7	-0.1101	NON-ANTIGEN
1180	1188	9	QKEIDRLNE	0	42	-0.1119	NON-ANTIGEN
1051	1059	9	SFPQSAPHG	0.003	5.1	-0.1127	NON-ANTIGEN
161	169	9	SSANNCTFE	0.0006	12	-0.1175	NON-ANTIGEN
677	685	9	QTNSPRRAR	0.8788	0.04	-0.118	NON-ANTIGEN
127	135	9	VIKVCEFQF	0.0596	1.2	-0.1189	NON-ANTIGEN
925	933	9	NQFNSAIGK	0.4205	0.39	-0.1202	NON-ANTIGEN
573	581	9	TDAVRDPQT	0.0001	21	-0.1236	NON-ANTIGEN
1096	1104	9	VSNGTHWFV	0.2154	0.62	-0.1239	NON-ANTIGEN
523	531	9	TVCGPKKST	0.006	6.6	-0.125	NON-ANTIGEN
192	200	9	FVFKNIDGY	0.8697	0.03	-0.1304	NON-ANTIGEN
1141	1149	9	LQPELDSFK	0.0383	2.4	-0.1311	NON-ANTIGEN
345	353	9	TRFASVYAW	0.1752	0.44	-0.1315	NON-ANTIGEN
521	529	9	PATVCGPKK	0.002	7.5	-0.1327	NON-ANTIGEN
834	842	9	IKQYGDCLG	0	71	-0.1337	NON-ANTIGEN
837	845	9	YGDCLGDIA	0.0042	6.1	-0.134	NON-ANTIGEN
1232	1240	9	IMLCCMTSC	0.0022	9.9	-0.1341	NON-ANTIGEN
211	219	9	NLVRDLPQG	0.0044	11	-0.1343	NON-ANTIGEN
636	644	9	YSTGSNVFQ	0.0057	5.2	-0.1347	NON-ANTIGEN
423	431	9	YKLPDDFTG	0.0001	17	-0.1362	NON-ANTIGEN
883	891	9	TSGWTFGAG	0.0006	31	-0.1372	NON-ANTIGEN
1254	1262	9	CKFDEDDSE	0	31	-0.1379	NON-ANTIGEN
324	332	9	ESIVRFPNI	0.3167	0.38	-0.1429	NON-ANTIGEN
1049	1057	9	LMSFPQSAP	0.0133	4.9	-0.143	NON-ANTIGEN
1078	1086	9	APAICHDGK	0	81	-0.1432	NON-ANTIGEN
1080	1088	9	AICHDGKAH	0	81	-0.1461	NON-ANTIGEN
448	456	9	NYNYLYRLF	0.8237	0.04	-0.148	NON-ANTIGEN
802	810	9	FSQILPDPS	0.0012	13	-0.1489	NON-ANTIGEN
125	133	9	NVVIKVCEF	0.306	0.24	-0.1492	NON-ANTIGEN
339	347	9	GEVFNATRF	0.8282	0.07	-0.1511	NON-ANTIGEN
499	507	9	PTNGVGYQP	0.0015	12	-0.1526	NON-ANTIGEN
1121	1129	9	FVSGNCDVV	0.0827	1.4	-0.1537	NON-ANTIGEN
790	798	9	KTPPIKDFG	0.0036	7.1	-0.1546	NON-ANTIGEN
195	203	9	KNIDGYFKI	0.044	1.4	-0.1618	NON-ANTIGEN
918	926	9	ENQKLIANQ	0.0017	11	-0.162	NON-ANTIGEN
126	134	9	VVIKVCEFQ	0.0208	5.2	-0.1622	NON-ANTIGEN
803	811	9	SQILPDPSK	0.5551	0.25	-0.1627	NON-ANTIGEN
977	985	9	LNDILSRLD	0.0001	49	-0.1643	NON-ANTIGEN
850	858	9	ICAQKFNGL	0.15	0.78	-0.1645	NON-ANTIGEN
360	368	9	NCVADYSVL	0.0085	4	-0.1679	NON-ANTIGEN
427	435	9	DDFTGCVIA	0.0024	13	-0.1687	NON-ANTIGEN
742	750	9	ICGDSTECS	0	58	-0.1721	NON-ANTIGEN
54	62	9	LFLPFFSNV	0.0845	0.91	-0.1776	NON-ANTIGEN
674	682	9	YQTQTNSPR	0.1498	1.5	-0.1787	NON-ANTIGEN
574	582	9	DAVRDPQTL	0.6393	0.1	-0.1803	NON-ANTIGEN
864	872	9	LLTDEMIAQ	0.0032	8.5	-0.182	NON-ANTIGEN
188	196	9	NLREFVFKN	0.0009	14	-0.185	NON-ANTIGEN
30	38	9	NSFTRGVYY	0.4929	0.12	-0.1877	NON-ANTIGEN
1005	1013	9	QTYVTQQLI	0.3592	0.32	-0.1881	NON-ANTIGEN
359	367	9	SNCVADYSV	0.0031	9	-0.1927	NON-ANTIGEN
1098	1106	9	NGTHWFVTQ	0.0015	12	-0.1937	NON-ANTIGEN
1008	1016	9	VTQQLIRAA	0.1008	1.6	-0.1943	NON-ANTIGEN
475	483	9	AGSTPCNGV	0.0081	5.6	-0.1944	NON-ANTIGEN
1242	1250	9	SCLKGCCSC	0.0006	24	-0.1961	NON-ANTIGEN
36	44	9	VYYPDKVFR	0.7791	0.03	-0.1968	NON-ANTIGEN
306	314	9	FTVEKGIYQ	0.0304	1.7	-0.1987	NON-ANTIGEN
1029	1037	9	MSECVLGQS	0.0008	17	-0.1998	NON-ANTIGEN
1251	1259	9	GSCCKFDED	0	63	-0.2048	NON-ANTIGEN
1004	1012	9	LQTYVTQQL	0.4125	0.36	-0.2061	NON-ANTIGEN
564	572	9	QFGRDIADT	0	33	-0.2066	NON-ANTIGEN
38	46	9	YPDKVFRSS	0.2478	0.52	-0.2068	NON-ANTIGEN
1000	1008	9	RLQSLQTYV	0.8738	0.05	-0.2167	NON-ANTIGEN
988	996	9	EAEVQIDRL	0.0355	1.7	-0.2206	NON-ANTIGEN
805	813	9	ILPDPSKPS	0.0266	3.4	-0.2217	NON-ANTIGEN
1079	1087	9	PAICHDGKA	0.0002	33	-0.2241	NON-ANTIGEN
838	846	9	GDCLGDIAA	0.0002	15	-0.2246	NON-ANTIGEN
956	964	9	AQALNTLVK	0.0001	45	-0.2279	NON-ANTIGEN
426	434	9	PDDFTGCVI	0.0002	15	-0.2306	NON-ANTIGEN
101	109	9	IRGWIFGTT	0.0001	32	-0.2311	NON-ANTIGEN
465	473	9	ERDISTEIY	0.0844	1.1	-0.2317	NON-ANTIGEN
395	403	9	VYADSFVIR	0.6677	0.08	-0.2347	NON-ANTIGEN
1097	1105	9	SNGTHWFVT	0.0018	20	-0.2355	NON-ANTIGEN
524	532	9	VCGPKKSTN	0.0001	35	-0.2379	NON-ANTIGEN
222	230	9	ALEPLVDLP	0.0038	7.8	-0.238	NON-ANTIGEN
685	693	9	RSVASQSII	0.185	0.82	-0.2412	NON-ANTIGEN
123	131	9	ATNVVIKVC	0.0002	29	-0.2416	NON-ANTIGEN
1143	1151	9	PELDSFKEE	0.001	8	-0.2446	NON-ANTIGEN
196	204	9	NIDGYFKIY	0.6161	0.13	-0.2462	NON-ANTIGEN
522	530	9	ATVCGPKKS	0	88	-0.2471	NON-ANTIGEN
133	141	9	FQFCNDPFL	0.5962	0.17	-0.2493	NON-ANTIGEN
813	821	9	SKRSFIEDL	0.0242	3.5	-0.2519	NON-ANTIGEN
741	749	9	YICGDSTEC	0.0191	4.8	-0.2526	NON-ANTIGEN
1236	1244	9	CMTSCCSCL	0.0014	14	-0.2528	NON-ANTIGEN
403	411	9	RGDEVRQIA	0.0046	5.7	-0.2528	NON-ANTIGEN
1154	1162	9	KYFKNHTSP	0.1683	0.93	-0.2601	NON-ANTIGEN
676	684	9	TQTNSPRRA	0.0156	6.5	-0.2615	NON-ANTIGEN
518	526	9	LHAPATVCG	0.0001	23	-0.2712	NON-ANTIGEN
428	436	9	DFTGCVIAW	0.0678	1.1	-0.2714	NON-ANTIGEN
817	825	9	FIEDLLFNK	0.3069	0.59	-0.2768	NON-ANTIGEN
1007	1015	9	YVTQQLIRA	0.3938	0.39	-0.2814	NON-ANTIGEN
957	965	9	QALNTLVKQ	0.0033	7.5	-0.2817	NON-ANTIGEN
562	570	9	FQQFGRDIA	0.0132	5.9	-0.2818	NON-ANTIGEN
816	824	9	SFIEDLLFN	0.0005	11	-0.2828	NON-ANTIGEN
454	462	9	RLFRKSNLK	0.9787	0.01	-0.2829	NON-ANTIGEN
124	132	9	TNVVIKVCE	0.0004	20	-0.3047	NON-ANTIGEN
520	528	9	APATVCGPK	0.0117	3.6	-0.306	NON-ANTIGEN
635	643	9	VYSTGSNVF	0.9255	0.02	-0.3099	NON-ANTIGEN
962	970	9	LVKQLSSNF	0.8183	0.06	-0.3212	NON-ANTIGEN
1077	1085	9	TAPAICHDG	0.0003	30	-0.3229	NON-ANTIGEN
235	243	9	ITRFQTLLA	0.4387	0.2	-0.3233	NON-ANTIGEN
37	45	9	YYPDKVFRS	0.1001	0.85	-0.3237	NON-ANTIGEN
519	527	9	HAPATVCGP	0.0028	9.6	-0.3251	NON-ANTIGEN
973	981	9	ISSVLNDIL	0.1041	1.3	-0.3334	NON-ANTIGEN
1002	1010	9	QSLQTYVTQ	0.0155	3.4	-0.3361	NON-ANTIGEN
42	50	9	VFRSSVLHS	0.1792	0.87	-0.3392	NON-ANTIGEN
1006	1014	9	TYVTQQLIR	0.4392	0.22	-0.3417	NON-ANTIGEN
429	437	9	FTGCVIAWN	0.0001	45	-0.3448	NON-ANTIGEN
159	167	9	VYSSANNCT	0.0021	6	-0.3459	NON-ANTIGEN
1187	1195	9	NEVAKNLNE	0.0019	6.1	-0.3505	NON-ANTIGEN
466	474	9	RDISTEIYQ	0.0002	15	-0.3536	NON-ANTIGEN
675	683	9	QTQTNSPRR	0.7247	0.28	-0.358	NON-ANTIGEN
463	471	9	PFERDISTE	0	30	-0.3596	NON-ANTIGEN
832	840	9	GFIKQYGDC	0.0001	18	-0.3601	NON-ANTIGEN
1120	1128	9	TFVSGNCDV	0.0021	11	-0.3608	NON-ANTIGEN
1177	1185	9	VNIQKEIDR	0.0393	2.6	-0.3611	NON-ANTIGEN
1233	1241	9	MLCCMTSCC	0.0003	24	-0.3648	NON-ANTIGEN
158	166	9	RVYSSANNC	0.2126	0.71	-0.3658	NON-ANTIGEN
53	61	9	DLFLPFFSN	0.0027	8.7	-0.368	NON-ANTIGEN
478	486	9	TPCNGVEGF	0.6222	0.15	-0.3772	NON-ANTIGEN
1142	1150	9	QPELDSFKE	0.0047	5.2	-0.3881	NON-ANTIGEN
1240	1248	9	CCSCLKGCC	0	78	-0.3925	NON-ANTIGEN
1239	1247	9	SCCSCLKGC	0	50	-0.3984	NON-ANTIGEN
401	409	9	VIRGDEVRQ	0.0012	13	-0.3993	NON-ANTIGEN
29	37	9	TNSFTRGVY	0.2262	0.63	-0.404	NON-ANTIGEN
804	812	9	QILPDPSKP	0.0076	7.9	-0.409	NON-ANTIGEN
462	470	9	KPFERDIST	0.3286	0.44	-0.4114	NON-ANTIGEN
452	460	9	LYRLFRKSN	0.0051	13	-0.4153	NON-ANTIGEN
95	103	9	TEKSNIIRG	0.0127	2.5	-0.4163	NON-ANTIGEN
1179	1187	9	IQKEIDRLN	0.0035	8.3	-0.4173	NON-ANTIGEN
833	841	9	FIKQYGDCL	0.3238	0.32	-0.4436	NON-ANTIGEN
234	242	9	NITRFQTLL	0.1465	0.86	-0.4572	NON-ANTIGEN
189	197	9	LREFVFKNI	0.0004	12	-0.4605	NON-ANTIGEN
959	967	9	LNTLVKQLS	0.0006	33	-0.4635	NON-ANTIGEN
561	569	9	PFQQFGRDI	0.0119	2.7	-0.4674	NON-ANTIGEN
974	982	9	SSVLNDILS	0.0026	8.4	-0.4692	NON-ANTIGEN
978	986	9	NDILSRLDK	0.002	7.5	-0.4748	NON-ANTIGEN
210	218	9	INLVRDLPQ	0.0001	26	-0.4749	NON-ANTIGEN
1234	1242	9	LCCMTSCCS	0	81	-0.4779	NON-ANTIGEN
831	839	9	AGFIKQYGD	0	34	-0.4781	NON-ANTIGEN
919	927	9	NQKLIANQF	0.7934	0.07	-0.4784	NON-ANTIGEN
740	748	9	MYICGDSTE	0.0015	12	-0.4787	NON-ANTIGEN
563	571	9	QQFGRDIAD	0.0004	11	-0.4794	NON-ANTIGEN
273	281	9	RTFLLKYNE	0.0812	1.9	-0.4873	NON-ANTIGEN
1085	1093	9	GKAHFPREG	0.0001	25	-0.4907	NON-ANTIGEN
851	859	9	CAQKFNGLT	0.0002	28	-0.5055	NON-ANTIGEN
402	410	9	IRGDEVRQI	0.003	5.2	-0.5067	NON-ANTIGEN
1246	1254	9	GCCSCGSCC	0	58	-0.5114	NON-ANTIGEN
991	999	9	VQIDRLITG	0.07	2.2	-0.514	NON-ANTIGEN
187	195	9	KNLREFVFK	0.223	0.66	-0.5146	NON-ANTIGEN
961	969	9	TLVKQLSSN	0.0012	15	-0.5178	NON-ANTIGEN
1119	1127	9	NTFVSGNCD	0.0003	26	-0.5353	NON-ANTIGEN
357	365	9	RISNCVADY	0.4845	0.18	-0.5375	NON-ANTIGEN
1086	1094	9	KAHFPREGV	0.2107	0.71	-0.5521	NON-ANTIGEN
1150	1158	9	EELDKYFKN	0.0298	1.7	-0.5532	NON-ANTIGEN
321	329	9	QPTESIVRF	0.9303	0.02	-0.5551	NON-ANTIGEN
271	279	9	QPRTFLLKY	0.7382	0.1	-0.5552	NON-ANTIGEN
989	997	9	AEVQIDRLI	0.8291	0.04	-0.5562	NON-ANTIGEN
394	402	9	NVYADSFVI	0.2726	0.48	-0.5617	NON-ANTIGEN
27	35	9	AYTNSFTRG	0	81	-0.5622	NON-ANTIGEN
392	400	9	FTNVYADSF	0.2261	0.56	-0.5651	NON-ANTIGEN
425	433	9	LPDDFTGCV	0.326	0.43	-0.5655	NON-ANTIGEN
958	966	9	ALNTLVKQL	0.8428	0.05	-0.5716	NON-ANTIGEN
100	108	9	IIRGWIFGT	0.0135	4.9	-0.5765	NON-ANTIGEN
815	823	9	RSFIEDLLF	0.9336	0.04	-0.5782	NON-ANTIGEN
424	432	9	KLPDDFTGC	0.4328	0.34	-0.5952	NON-ANTIGEN
272	280	9	PRTFLLKYN	0	86	-0.6063	NON-ANTIGEN
791	799	9	TPPIKDFGG	0.0002	19	-0.6128	NON-ANTIGEN
792	800	9	PPIKDFGGF	0.0855	0.87	-0.6138	NON-ANTIGEN
990	998	9	EVQIDRLIT	0.0038	8.2	-0.6152	NON-ANTIGEN
28	36	9	YTNSFTRGV	0.8237	0.05	-0.6177	NON-ANTIGEN
451	459	9	YLYRLFRKS	0.0928	1.6	-0.6217	NON-ANTIGEN
1151	1159	9	ELDKYFKNH	0.0231	2.4	-0.6285	NON-ANTIGEN
921	929	9	KLIANQFNS	0.0276	3	-0.6286	NON-ANTIGEN
920	928	9	QKLIANQFN	0	48	-0.6305	NON-ANTIGEN
1153	1161	9	DKYFKNHTS	0.0107	5.8	-0.6311	NON-ANTIGEN
358	366	9	ISNCVADYS	0.0007	18	-0.6338	NON-ANTIGEN
40	48	9	DKVFRSSVL	0.3064	0.34	-0.6396	NON-ANTIGEN
793	801	9	PIKDFGGFN	0.0002	49	-0.6421	NON-ANTIGEN
814	822	9	KRSFIEDLL	0.0039	4.1	-0.6422	NON-ANTIGEN
1152	1160	9	LDKYFKNHT	0.0002	26	-0.6449	NON-ANTIGEN
323	331	9	TESIVRFPN	0.0013	7.2	-0.6508	NON-ANTIGEN
94	102	9	STEKSNIIR	0.5965	0.48	-0.6677	NON-ANTIGEN
129	137	9	KVCEFQFCN	0.0012	12	-0.6728	NON-ANTIGEN
1144	1152	9	ELDSFKEEL	0.1467	0.79	-0.6805	NON-ANTIGEN
994	1002	9	DRLITGRLQ	0.0001	21	-0.6873	NON-ANTIGEN
393	401	9	TNVYADSFV	0.0197	3.5	-0.6911	NON-ANTIGEN
41	49	9	KVFRSSVLH	0.8599	0.05	-0.6913	NON-ANTIGEN
1235	1243	9	CCMTSCCSC	0.0002	36	-0.6916	NON-ANTIGEN
26	34	9	PAYTNSFTR	0.3319	1.1	-0.7122	NON-ANTIGEN
131	139	9	CEFQFCNDP	0.0012	7.4	-0.7193	NON-ANTIGEN
736	744	9	VDCTMYICG	0	80	-0.7197	NON-ANTIGEN
975	983	9	SVLNDILSR	0.8268	0.06	-0.7223	NON-ANTIGEN
39	47	9	PDKVFRSSV	0.0033	11	-0.7314	NON-ANTIGEN
464	472	9	FERDISTEI	0.8484	0.09	-0.7442	NON-ANTIGEN
739	747	9	TMYICGDST	0.005	7.9	-0.748	NON-ANTIGEN
960	968	9	NTLVKQLSS	0.0094	6.2	-0.7505	NON-ANTIGEN
995	1003	9	RLITGRLQS	0.1205	1.4	-0.7565	NON-ANTIGEN
193	201	9	VFKNIDGYF	0.46	0.19	-0.7572	NON-ANTIGEN
1145	1153	9	LDSFKEELD	0	60	-0.7608	NON-ANTIGEN
1178	1186	9	NIQKEIDRL	0.0302	3	-0.8082	NON-ANTIGEN
1084	1092	9	DGKAHFPRE	0.0152	4.7	-0.8213	NON-ANTIGEN
976	984	9	VLNDILSRL	0.9732	0.01	-0.8524	NON-ANTIGEN
450	458	9	NYLYRLFRK	0.3345	0.36	-0.8611	NON-ANTIGEN
99	107	9	NIIRGWIFG	0.0007	18	-0.8636	NON-ANTIGEN
449	457	9	YNYLYRLFR	0.5447	0.13	-0.8692	NON-ANTIGEN
128	136	9	IKVCEFQFC	0.0001	45	-0.901	NON-ANTIGEN
1241	1249	9	CSCLKGCCS	0	41	-0.9354	NON-ANTIGEN
1083	1091	9	HDGKAHFPR	0.0704	1.7	-0.9729	NON-ANTIGEN
322	330	9	PTESIVRFP	0.0008	17	-0.9941	NON-ANTIGEN
96	104	9	EKSNIIRGW	0.1965	0.49	-1.0205	NON-ANTIGEN
98	106	9	SNIIRGWIF	0.1014	1.2	-1.0471	NON-ANTIGEN
992	1000	9	QIDRLITGR	0.1501	0.95	-1.0567	NON-ANTIGEN
1149	1157	9	KEELDKYFK	0.0076	3	-1.1128	NON-ANTIGEN
130	138	9	VCEFQFCND	0	71	-1.2517	NON-ANTIGEN
1147	1155	9	SFKEELDKY	0.5089	0.16	-1.3338	NON-ANTIGEN
993	1001	9	IDRLITGRL	0.0099	2.9	-1.346	NON-ANTIGEN
737	745	9	DCTMYICGD	0	89	-1.5371	NON-ANTIGEN
1148	1156	9	FKEELDKYF	0.004	4.1	-1.5561	NON-ANTIGEN
97	105	9	KSNIIRGWI	0.0512	2.8	-1.6883	NON-ANTIGEN
738	746	9	CTMYICGDS	0.0001	40	-1.7389	NON-ANTIGEN
1146	1154	9	DSFKEELDK	0.287	1.2	-1.8252	NON-ANTIGEN
